# Supplementary material for: High content organelle trafficking enables disease state profiling as powerful tool for disease modelling
Source: Sci Data. 2018 Nov 13;5:180241. doi: 10.1038/sdata.2018.241 (PMC6233479; doi:10.1038/sdata.2018.241)
Supplement: Supplementary file 1 [file sdata2018241-isa1.zip]

Archive with 4 entries (4 files):
- i_Investigation.txt
- s_Hermann174B_study.txt
- a_Hermann174B_lysosome.txt
- a_Hermann174B_mitochondrion.txt
