# Supplementary material for: High content organelle trafficking enables disease state profiling as powerful tool for disease modelling
Source: Sci Data. 2018 Nov 13;5:180241. doi: 10.1038/sdata.2018.241 (PMC6233479; doi:10.1038/sdata.2018.241)
Supplement: Supplementary file 1 [file sdata2018241-isa1.zip › i_Investigation.txt]

# Investigation File generated for Scientific Data with Investigation File Authoring Tool version 0.1.0 on 20/09/2018 - This metadata file is CC0
ONTOLOGY SOURCE REFERENCE
Term Source Name	NCBITAXON	OBI	ERO	BAO	GO	MP	SO	EFO
Term Source File	http://data.bioontology.org/ontologies/NCBITAXON	http://data.bioontology.org/ontologies/OBI	http://data.bioontology.org/ontologies/ERO	http://data.bioontology.org/ontologies/BAO	http://data.bioontology.org/ontologies/GO	http://data.bioontology.org/ontologies/MP	http://data.bioontology.org/ontologies/SO	http://data.bioontology.org/ontologies/EFO
Term Source Version	2016AB	2014-08-18	2013-08-02	2.0	releases/2014-08-30	releases/2014-12-12	unknown	2.99
Term Source Description	National Center for Biotechnology Information (NCBI) Organismal Classification	Ontology for Biomedical Investigations	Eagle-I Research Resource Ontology	BioAssay Ontology	Gene Ontology	Mammalian Phenotype Ontology	Sequence Types and Features Ontology	Experimental Factor Ontology
INVESTIGATION
Investigation Identifier
Investigation Title
Investigation Description
Investigation Submission Date
Investigation Public Release Date
INVESTIGATION PUBLICATIONS
Investigation PubMed ID
Investigation Publication DOI
Investigation Publication Author List
Investigation Publication Title
Investigation Publication Status
Investigation Publication Status Term Accession Number
Investigation Publication Status Term Source REF
INVESTIGATION CONTACTS
Investigation Person Last Name
Investigation Person Mid Initials
Investigation Person First Name
Investigation Person Address
Investigation Person Phone
Investigation Person Fax
Investigation Person Email
Investigation Person Affiliation
Investigation Person Roles
Investigation Person Roles Term Accession Number
Investigation Person Roles Term Source REF
STUDY
Study Identifier	10.1038/sdata.2018.241
Study Title	High content organelle trafficking enables disease state profiling as powerful tool for disease modelling
Study Submission Date	09/04/2018
Study Public Release Date	13/11/2018
Study Description	http://www.nature.com/articles/sdata2018241#abstract
Study File Name	s_Hermann174B_study.txt
Comment[Subject Keywords]	//;//
Comment[Manuscript Licence]	CC BY-4.0
Comment[Experimental Metadata Licence]	CC0
Comment[Supplementary Information File Name]	
Comment[Supplementary Information File Type]	x-zip-compressed
Comment[Supplementary Information File URL]	http://www.nature.com/articles/sdata2018241#supplementary-information
Comment[Data Repository]	figshare
Comment[Data Record Accession]	doi:10.6084/m9.figshare.c.4045136
Comment[Data Record URI]	https://doi.org/10.6084/m9.figshare.c.4045136
STUDY DESIGN DESCRIPTORS
Study Design Type	cell component comparison design	disease state design	image analysis objective
Study Design Type Term Accession Number	OBI:0001205	OBI:0001293	ERO:0100099
Study Design Type Term Source REF	OBI	OBI	ERO
STUDY PUBLICATIONS
Study PubMed ID	""
Study Publication DOI	doi:10.1038/s41467-017-02299-1
Study Publication Author List	""
Study Publication Title	""
Study Publication Status	published
Study Publication Status Term Accession Number	
Study Publication Status Term Source REF	
STUDY FACTORS
Study Factor Name	differentiation treatment	tracker	axonal location	genotype
Study Factor Type	differentiation agent	membrane-bounded organelle	cell part	genotype
Study Factor Type Term Accession Number	BAO:0002087	GO:0043227	UBERON:0000470	SO:0001027
Study Factor Type Term Source REF	BAO	GO	MP	SO
STUDY ASSAYS
Study Assay Measurement Type	lysosome localization	mitochondrion localization
Study Assay Measurement Type Term Accession Number	GO:0032418	GO:0051646
Study Assay Measurement Type Term Source REF	MP	EFO
Study Assay Technology Type	fast live imaging	fast live imaging
Study Assay Technology Type Term Accession Number	ERO:0000683	ERO:0000683
Study Assay Technology Type Term Source REF	ERO	ERO
Study Assay Technology Platform	instrument; manufacturer	instrument; manufacturer
Study Assay File Name	a_Hermann174B_lysosome.txt	a_Hermann174B_mitochondrion.txt
STUDY PROTOCOLS
Study Protocol Name	Generation and differentiation of human iPSC cell lines to MNs in MFCs	Live imaging of MN in MFCs	Automated object recognition and dynamic tracking with the FIJI Track Mate plugin	Automated object recognition and static morphology analysis with the FIJI Morphology macro
Study Protocol Type	specimen collection process	imaging technique	data transformation	""
Study Protocol Type Term Accession Number	OBI:0000659	ERO:0001312	OBI:0200000	""
Study Protocol Type Term Source REF	EFO	ERO	OBI	""
Study Protocol Description				
Study Protocol URI	""	""	""	""
Study Protocol Version				
Study Protocol Parameters Name	""	instrument; manufacturer	""	data transformation
Study Protocol Parameters Name Term Accession Number	""	""	""	OBI:0200000
Study Protocol Parameters Name Term Source REF	""	""	""	ERO
Study Protocol Components Name	""	""	""	""
Study Protocol Components Type	""	""	""	""
Study Protocol Components Type Term Accession Number	""	""	""	""
Study Protocol Components Type Term Source REF	""	""	""	""
STUDY CONTACTS
Study Person Last Name	Pal	Glaß	Naumann	Kreiter	Japtok	Sczech	Hermann
Study Person First Name	Arun	Hannes	Marcel	Nicole	Julia	Ronny	Andreas
Study Person Mid Initials							
Study Person Email	""	""	""	""	""	""	Andreas.Hermann@uniklinikum-dresden.de
Study Person Phone							
Study Person Fax							
Study Person Address							
Study Person Affiliation	Division of Neurodegenerative Diseases, Department of Neurology, Technische Universität Dresden, Dresden, Germany	Division of Neurodegenerative Diseases, Department of Neurology, Technische Universität Dresden, Dresden, Germany	Division of Neurodegenerative Diseases, Department of Neurology, Technische Universität Dresden, Dresden, Germany	Division of Neurodegenerative Diseases, Department of Neurology, Technische Universität Dresden, Dresden, Germany	Division of Neurodegenerative Diseases, Department of Neurology, Technische Universität Dresden, Dresden, Germany	Center for Molecular and Cellular Bioengineering, Technische Universität Dresden, Dresden, Germany	Division of Neurodegenerative Diseases, Department of Neurology, Technische Universität Dresden, Dresden, Germany
Study Person Roles							
Study Person Roles Term Accession Number							
Study Person Roles Term Source REF							
Comment[Study Person ORCID]							0000-0002-7364-7791
Comment[Funder]							
Comment[FundRef ID]							
Comment[Funder Term Source REF]							
Comment[Grant Identifier]							
