# Supplementary material for: High content organelle trafficking enables disease state profiling as powerful tool for disease modelling
Source: Sci Data. 2018 Nov 13;5:180241. doi: 10.1038/sdata.2018.241 (PMC6233479; doi:10.1038/sdata.2018.241)
Supplement: Supplementary file 1 [file sdata2018241-isa1.zip › s_Hermann174B_study.txt]

Source Name	Characteristics[organism]	Term Source REF	Term Accession Number	Characteristics[organism part]	Term Source REF	Term Accession Number	Protocol REF	Sample Name	Factor Value[differentiation treatment]	Factor Value[tracker]	Factor Value[axonal location]	Factor Value[genotype]
Gene-corrected wild type control line, isogenic to mutant FUS line	Homo sapiens	NCBITAXON	NCBITaxon:9606	induced pluripotent stem cell	EFO	EFO:0004905	Generation and differentiation of human iPSC cell lines to MNs in MFCs	Ctrl distal Lyso M1 and Mdivi1	M1&Mdivi1	LysoTracker	distal	Ctrl
Gene-corrected wild type control line, isogenic to mutant FUS line	Homo sapiens	NCBITAXON	NCBITaxon:9606	induced pluripotent stem cell	EFO	EFO:0004905	Generation and differentiation of human iPSC cell lines to MNs in MFCs	Ctrl distal Lyso Mock	Mock	LysoTracker	distal	Ctrl
Gene-corrected wild type control line, isogenic to mutant FUS line	Homo sapiens	NCBITAXON	NCBITaxon:9606	induced pluripotent stem cell	EFO	EFO:0004905	Generation and differentiation of human iPSC cell lines to MNs in MFCs	Ctrl distal Lyso Noco	Nocodazole	LysoTracker	distal	Ctrl
Gene-corrected wild type control line, isogenic to mutant FUS line	Homo sapiens	NCBITAXON	NCBITaxon:9606	induced pluripotent stem cell	EFO	EFO:0004905	Generation and differentiation of human iPSC cell lines to MNs in MFCs	Ctrl distal Lyso OligoA	Oligomycin A	LysoTracker	distal	Ctrl
Gene-corrected wild type control line, isogenic to mutant FUS line	Homo sapiens	NCBITAXON	NCBITaxon:9606	induced pluripotent stem cell	EFO	EFO:0004905	Generation and differentiation of human iPSC cell lines to MNs in MFCs	Ctrl distal Lyso PARproximali to distal	PARP1i to distal	LysoTracker	distal	Ctrl
Gene-corrected wild type control line, isogenic to mutant FUS line	Homo sapiens	NCBITAXON	NCBITaxon:9606	induced pluripotent stem cell	EFO	EFO:0004905	Generation and differentiation of human iPSC cell lines to MNs in MFCs	Ctrl distal Lyso PARproximali to proximal	PARP1i to proximal	LysoTracker	distal	Ctrl
Gene-corrected wild type control line, isogenic to mutant FUS line	Homo sapiens	NCBITAXON	NCBITaxon:9606	induced pluripotent stem cell	EFO	EFO:0004905	Generation and differentiation of human iPSC cell lines to MNs in MFCs	Ctrl proximal Lyso M1 and Mdivi1	M1&Mdivi1	LysoTracker	proximal	Ctrl
Gene-corrected wild type control line, isogenic to mutant FUS line	Homo sapiens	NCBITAXON	NCBITaxon:9606	induced pluripotent stem cell	EFO	EFO:0004905	Generation and differentiation of human iPSC cell lines to MNs in MFCs	Ctrl proximal Lyso Mock	Mock	LysoTracker	proximal	Ctrl
Gene-corrected wild type control line, isogenic to mutant FUS line	Homo sapiens	NCBITAXON	NCBITaxon:9606	induced pluripotent stem cell	EFO	EFO:0004905	Generation and differentiation of human iPSC cell lines to MNs in MFCs	Ctrl proximal Lyso Noco	Nocodazole	LysoTracker	proximal	Ctrl
Gene-corrected wild type control line, isogenic to mutant FUS line	Homo sapiens	NCBITAXON	NCBITaxon:9606	induced pluripotent stem cell	EFO	EFO:0004905	Generation and differentiation of human iPSC cell lines to MNs in MFCs	Ctrl proximal Lyso OligoA	Oligomycin A	LysoTracker	proximal	Ctrl
Gene-corrected wild type control line, isogenic to mutant FUS line	Homo sapiens	NCBITAXON	NCBITaxon:9606	induced pluripotent stem cell	EFO	EFO:0004905	Generation and differentiation of human iPSC cell lines to MNs in MFCs	Ctrl proximal Lyso PARproximali to distal	PARP1i to distal	LysoTracker	proximal	Ctrl
Gene-corrected wild type control line, isogenic to mutant FUS line	Homo sapiens	NCBITAXON	NCBITaxon:9606	induced pluripotent stem cell	EFO	EFO:0004905	Generation and differentiation of human iPSC cell lines to MNs in MFCs	Ctrl proximal Lyso PARproximali to proximal	PARP1i to proximal	LysoTracker	proximal	Ctrl
Gene-corrected wild type control line, isogenic to mutant FUS line	Homo sapiens	NCBITAXON	NCBITaxon:9606	induced pluripotent stem cell	EFO	EFO:0004905	Generation and differentiation of human iPSC cell lines to MNs in MFCs	Ctrl distal Mito M1 and Mdivi1	M1&Mdivi1	MitoTracker	distal	Ctrl
Gene-corrected wild type control line, isogenic to mutant FUS line	Homo sapiens	NCBITAXON	NCBITaxon:9606	induced pluripotent stem cell	EFO	EFO:0004905	Generation and differentiation of human iPSC cell lines to MNs in MFCs	Ctrl distal Mito Mock	Mock	MitoTracker	distal	Ctrl
Gene-corrected wild type control line, isogenic to mutant FUS line	Homo sapiens	NCBITAXON	NCBITaxon:9606	induced pluripotent stem cell	EFO	EFO:0004905	Generation and differentiation of human iPSC cell lines to MNs in MFCs	Ctrl distal Mito Noco	Nocodazole	MitoTracker	distal	Ctrl
Gene-corrected wild type control line, isogenic to mutant FUS line	Homo sapiens	NCBITAXON	NCBITaxon:9606	induced pluripotent stem cell	EFO	EFO:0004905	Generation and differentiation of human iPSC cell lines to MNs in MFCs	Ctrl distal Mito OligoA	Oligomycin A	MitoTracker	distal	Ctrl
Gene-corrected wild type control line, isogenic to mutant FUS line	Homo sapiens	NCBITAXON	NCBITaxon:9606	induced pluripotent stem cell	EFO	EFO:0004905	Generation and differentiation of human iPSC cell lines to MNs in MFCs	Ctrl distal Mito PARproximali to distal	PARP1i to distal	MitoTracker	distal	Ctrl
Gene-corrected wild type control line, isogenic to mutant FUS line	Homo sapiens	NCBITAXON	NCBITaxon:9606	induced pluripotent stem cell	EFO	EFO:0004905	Generation and differentiation of human iPSC cell lines to MNs in MFCs	Ctrl distal Mito PARproximali to proximal	PARP1i to proximal	MitoTracker	distal	Ctrl
Gene-corrected wild type control line, isogenic to mutant FUS line	Homo sapiens	NCBITAXON	NCBITaxon:9606	induced pluripotent stem cell	EFO	EFO:0004905	Generation and differentiation of human iPSC cell lines to MNs in MFCs	Ctrl proximal Mito M1 and Mdivi1	M1&Mdivi1	MitoTracker	proximal	Ctrl
Gene-corrected wild type control line, isogenic to mutant FUS line	Homo sapiens	NCBITAXON	NCBITaxon:9606	induced pluripotent stem cell	EFO	EFO:0004905	Generation and differentiation of human iPSC cell lines to MNs in MFCs	Ctrl proximal Mito Mock	Mock	MitoTracker	proximal	Ctrl
Gene-corrected wild type control line, isogenic to mutant FUS line	Homo sapiens	NCBITAXON	NCBITaxon:9606	induced pluripotent stem cell	EFO	EFO:0004905	Generation and differentiation of human iPSC cell lines to MNs in MFCs	Ctrl proximal Mito Noco	Nocodazole	MitoTracker	proximal	Ctrl
Gene-corrected wild type control line, isogenic to mutant FUS line	Homo sapiens	NCBITAXON	NCBITaxon:9606	induced pluripotent stem cell	EFO	EFO:0004905	Generation and differentiation of human iPSC cell lines to MNs in MFCs	Ctrl proximal Mito OligoA	Oligomycin A	MitoTracker	proximal	Ctrl
Gene-corrected wild type control line, isogenic to mutant FUS line	Homo sapiens	NCBITAXON	NCBITaxon:9606	induced pluripotent stem cell	EFO	EFO:0004905	Generation and differentiation of human iPSC cell lines to MNs in MFCs	Ctrl proximal Mito PARproximali to distal	PARP1i to distal	MitoTracker	proximal	Ctrl
Gene-corrected wild type control line, isogenic to mutant FUS line	Homo sapiens	NCBITAXON	NCBITaxon:9606	induced pluripotent stem cell	EFO	EFO:0004905	Generation and differentiation of human iPSC cell lines to MNs in MFCs	Ctrl proximal Mito PARproximali to proximal	PARP1i to proximal	MitoTracker	proximal	Ctrl
Mutant FUS line with P525L point mutation from human ALS patient	Homo sapiens	NCBITAXON	NCBITaxon:9606	induced pluripotent stem cell	EFO	EFO:0004905	Generation and differentiation of human iPSC cell lines to MNs in MFCs	FUS distal Lyso Mock	Mock	LysoTracker	distal	FUS
Mutant FUS line with P525L point mutation from human ALS patient	Homo sapiens	NCBITAXON	NCBITaxon:9606	induced pluripotent stem cell	EFO	EFO:0004905	Generation and differentiation of human iPSC cell lines to MNs in MFCs	FUS distal Lyso PARGi to distal	PARGi to distal	LysoTracker	distal	FUS
Mutant FUS line with P525L point mutation from human ALS patient	Homo sapiens	NCBITAXON	NCBITaxon:9606	induced pluripotent stem cell	EFO	EFO:0004905	Generation and differentiation of human iPSC cell lines to MNs in MFCs	FUS distal Lyso PARGi to proximal	PARGi to proximal	LysoTracker	distal	FUS
Mutant FUS line with P525L point mutation from human ALS patient	Homo sapiens	NCBITAXON	NCBITaxon:9606	induced pluripotent stem cell	EFO	EFO:0004905	Generation and differentiation of human iPSC cell lines to MNs in MFCs	FUS proximal Lyso Mock	Mock	LysoTracker	proximal	FUS
Mutant FUS line with P525L point mutation from human ALS patient	Homo sapiens	NCBITAXON	NCBITaxon:9606	induced pluripotent stem cell	EFO	EFO:0004905	Generation and differentiation of human iPSC cell lines to MNs in MFCs	FUS proximal Lyso PARGi to distal	PARGi to distal	LysoTracker	proximal	FUS
Mutant FUS line with P525L point mutation from human ALS patient	Homo sapiens	NCBITAXON	NCBITaxon:9606	induced pluripotent stem cell	EFO	EFO:0004905	Generation and differentiation of human iPSC cell lines to MNs in MFCs	FUS proximal Lyso PARGi to proximal	PARGi to proximal	LysoTracker	proximal	FUS
Mutant FUS line with P525L point mutation from human ALS patient	Homo sapiens	NCBITAXON	NCBITaxon:9606	induced pluripotent stem cell	EFO	EFO:0004905	Generation and differentiation of human iPSC cell lines to MNs in MFCs	FUS distal Mito Mock	Mock	MitoTracker	distal	FUS
Mutant FUS line with P525L point mutation from human ALS patient	Homo sapiens	NCBITAXON	NCBITaxon:9606	induced pluripotent stem cell	EFO	EFO:0004905	Generation and differentiation of human iPSC cell lines to MNs in MFCs	FUS distal Mito PARGi to distal	PARGi to distal	MitoTracker	distal	FUS
Mutant FUS line with P525L point mutation from human ALS patient	Homo sapiens	NCBITAXON	NCBITaxon:9606	induced pluripotent stem cell	EFO	EFO:0004905	Generation and differentiation of human iPSC cell lines to MNs in MFCs	FUS distal Mito PARGi to proximal	PARGi to proximal	MitoTracker	distal	FUS
Mutant FUS line with P525L point mutation from human ALS patient	Homo sapiens	NCBITAXON	NCBITaxon:9606	induced pluripotent stem cell	EFO	EFO:0004905	Generation and differentiation of human iPSC cell lines to MNs in MFCs	FUS proximal Mito Mock	Mock	MitoTracker	proximal	FUS
Mutant FUS line with P525L point mutation from human ALS patient	Homo sapiens	NCBITAXON	NCBITaxon:9606	induced pluripotent stem cell	EFO	EFO:0004905	Generation and differentiation of human iPSC cell lines to MNs in MFCs	FUS proximal Mito PARGi to distal	PARGi to distal	MitoTracker	proximal	FUS
Mutant FUS line with P525L point mutation from human ALS patient	Homo sapiens	NCBITAXON	NCBITaxon:9606	induced pluripotent stem cell	EFO	EFO:0004905	Generation and differentiation of human iPSC cell lines to MNs in MFCs	FUS proximal Mito PARGi to proximal	PARGi to proximal	MitoTracker	proximal	FUS
Mutant TDP43 line with G294V point mutation from ALS patient	Homo sapiens	NCBITAXON	NCBITaxon:9606	induced pluripotent stem cell	EFO	EFO:0004905	Generation and differentiation of human iPSC cell lines to MNs in MFCs	TDP43 distal Lyso Mock	Mock	LysoTracker	distal	TDP43
Mutant TDP43 line with G294V point mutation from ALS patient	Homo sapiens	NCBITAXON	NCBITaxon:9606	induced pluripotent stem cell	EFO	EFO:0004905	Generation and differentiation of human iPSC cell lines to MNs in MFCs	TDP43 proximal Lyso Mock	Mock	LysoTracker	proximal	TDP43
Mutant TDP43 line with G294V point mutation from ALS patient	Homo sapiens	NCBITAXON	NCBITaxon:9606	induced pluripotent stem cell	EFO	EFO:0004905	Generation and differentiation of human iPSC cell lines to MNs in MFCs	TDP43 distal Mito Mock	Mock	MitoTracker	distal	TDP43
Mutant TDP43 line with G294V point mutation from ALS patient	Homo sapiens	NCBITAXON	NCBITaxon:9606	induced pluripotent stem cell	EFO	EFO:0004905	Generation and differentiation of human iPSC cell lines to MNs in MFCs	TDP43 proximal Mito Mock	Mock	MitoTracker	proximal	TDP43
