# Supplementary material for: High content organelle trafficking enables disease state profiling as powerful tool for disease modelling
Source: Sci Data. 2018 Nov 13;5:180241. doi: 10.1038/sdata.2018.241 (PMC6233479; doi:10.1038/sdata.2018.241)
Supplement: Supplementary file 1 [file sdata2018241-isa1.zip › a_Hermann174B_lysosome.txt]

Sample Name	Protocol REF	Parameter Value[instrument]	Parameter Value[manufacturer]	Assay Name	Raw Data File	Comment[Data Repository]	Comment[Data Record Accession]	Comment[Data Record URI]	Protocol REF	Derived Data File	Comment[Data Repository]	Comment[Data Record Accession]	Comment[Data Record URI]	Protocol REF	Derived Data File	Comment[Data Repository]	Comment[Data Record Accession]	Comment[Data Record URI]
Ctrl distal Lyso M1 and Mdivi1	Live imaging of MN in MFCs	DMI6000	Leica	Ctrl D1 Lyso M1&Mdivi1.tif	Movies Data Descriptor - for submission.zip	figshare	doi:10.6084/m9.figshare.c.4045136	https://doi.org/10.6084/m9.figshare.c.4045136	Automated object recognition and dynamic tracking with the FIJI Track Mate plugin	Dynamic Tracking Parameter.xlsx	figshare	doi:10.6084/m9.figshare.c.4045136	https://doi.org/10.6084/m9.figshare.c.4045136	Automated object recognition and static morphology analysis with the FIJI Morphology macro	Static Morphology Parameters.xlsx	figshare	doi:10.6084/m9.figshare.c.4045136	https://doi.org/10.6084/m9.figshare.c.4045136
Ctrl distal Lyso M1 and Mdivi1	Live imaging of MN in MFCs	DMI6000	Leica	Ctrl D2 Lyso M1&Mdivi1.tif	Movies Data Descriptor - for submission.zip	figshare	doi:10.6084/m9.figshare.c.4045136	https://doi.org/10.6084/m9.figshare.c.4045136	Automated object recognition and dynamic tracking with the FIJI Track Mate plugin	Dynamic Tracking Parameter.xlsx	figshare	doi:10.6084/m9.figshare.c.4045136	https://doi.org/10.6084/m9.figshare.c.4045136	Automated object recognition and static morphology analysis with the FIJI Morphology macro	Static Morphology Parameters.xlsx	figshare	doi:10.6084/m9.figshare.c.4045136	https://doi.org/10.6084/m9.figshare.c.4045136
Ctrl distal Lyso M1 and Mdivi1	Live imaging of MN in MFCs	DMI6000	Leica	Ctrl D3 Lyso M1&Mdivi1.tif	Movies Data Descriptor - for submission.zip	figshare	doi:10.6084/m9.figshare.c.4045136	https://doi.org/10.6084/m9.figshare.c.4045136	Automated object recognition and dynamic tracking with the FIJI Track Mate plugin	Dynamic Tracking Parameter.xlsx	figshare	doi:10.6084/m9.figshare.c.4045136	https://doi.org/10.6084/m9.figshare.c.4045136	Automated object recognition and static morphology analysis with the FIJI Morphology macro	Static Morphology Parameters.xlsx	figshare	doi:10.6084/m9.figshare.c.4045136	https://doi.org/10.6084/m9.figshare.c.4045136
Ctrl distal Lyso M1 and Mdivi1	Live imaging of MN in MFCs	DMI6000	Leica	Ctrl D4 Lyso M1&Mdivi1.tif	Movies Data Descriptor - for submission.zip	figshare	doi:10.6084/m9.figshare.c.4045136	https://doi.org/10.6084/m9.figshare.c.4045136	Automated object recognition and dynamic tracking with the FIJI Track Mate plugin	Dynamic Tracking Parameter.xlsx	figshare	doi:10.6084/m9.figshare.c.4045136	https://doi.org/10.6084/m9.figshare.c.4045136	Automated object recognition and static morphology analysis with the FIJI Morphology macro	Static Morphology Parameters.xlsx	figshare	doi:10.6084/m9.figshare.c.4045136	https://doi.org/10.6084/m9.figshare.c.4045136
Ctrl distal Lyso M1 and Mdivi1	Live imaging of MN in MFCs	DMI6000	Leica	Ctrl D5 Lyso M1&Mdivi1.tif	Movies Data Descriptor - for submission.zip	figshare	doi:10.6084/m9.figshare.c.4045136	https://doi.org/10.6084/m9.figshare.c.4045136	Automated object recognition and dynamic tracking with the FIJI Track Mate plugin	Dynamic Tracking Parameter.xlsx	figshare	doi:10.6084/m9.figshare.c.4045136	https://doi.org/10.6084/m9.figshare.c.4045136	Automated object recognition and static morphology analysis with the FIJI Morphology macro	Static Morphology Parameters.xlsx	figshare	doi:10.6084/m9.figshare.c.4045136	https://doi.org/10.6084/m9.figshare.c.4045136
Ctrl distal Lyso Mock	Live imaging of MN in MFCs	DMI6000	Leica	Ctrl D1 Lyso Mock.tif	Movies Data Descriptor - for submission.zip	figshare	doi:10.6084/m9.figshare.c.4045136	https://doi.org/10.6084/m9.figshare.c.4045136	Automated object recognition and dynamic tracking with the FIJI Track Mate plugin	Dynamic Tracking Parameter.xlsx	figshare	doi:10.6084/m9.figshare.c.4045136	https://doi.org/10.6084/m9.figshare.c.4045136	Automated object recognition and static morphology analysis with the FIJI Morphology macro	Static Morphology Parameters.xlsx	figshare	doi:10.6084/m9.figshare.c.4045136	https://doi.org/10.6084/m9.figshare.c.4045136
Ctrl distal Lyso Mock	Live imaging of MN in MFCs	DMI6000	Leica	Ctrl D2 Lyso Mock.tif	Movies Data Descriptor - for submission.zip	figshare	doi:10.6084/m9.figshare.c.4045136	https://doi.org/10.6084/m9.figshare.c.4045136	Automated object recognition and dynamic tracking with the FIJI Track Mate plugin	Dynamic Tracking Parameter.xlsx	figshare	doi:10.6084/m9.figshare.c.4045136	https://doi.org/10.6084/m9.figshare.c.4045136	Automated object recognition and static morphology analysis with the FIJI Morphology macro	Static Morphology Parameters.xlsx	figshare	doi:10.6084/m9.figshare.c.4045136	https://doi.org/10.6084/m9.figshare.c.4045136
Ctrl distal Lyso Mock	Live imaging of MN in MFCs	DMI6000	Leica	Ctrl D3 Lyso Mock.tif	Movies Data Descriptor - for submission.zip	figshare	doi:10.6084/m9.figshare.c.4045136	https://doi.org/10.6084/m9.figshare.c.4045136	Automated object recognition and dynamic tracking with the FIJI Track Mate plugin	Dynamic Tracking Parameter.xlsx	figshare	doi:10.6084/m9.figshare.c.4045136	https://doi.org/10.6084/m9.figshare.c.4045136	Automated object recognition and static morphology analysis with the FIJI Morphology macro	Static Morphology Parameters.xlsx	figshare	doi:10.6084/m9.figshare.c.4045136	https://doi.org/10.6084/m9.figshare.c.4045136
Ctrl distal Lyso Mock	Live imaging of MN in MFCs	DMI6000	Leica	Ctrl D4 Lyso Mock.tif	Movies Data Descriptor - for submission.zip	figshare	doi:10.6084/m9.figshare.c.4045136	https://doi.org/10.6084/m9.figshare.c.4045136	Automated object recognition and dynamic tracking with the FIJI Track Mate plugin	Dynamic Tracking Parameter.xlsx	figshare	doi:10.6084/m9.figshare.c.4045136	https://doi.org/10.6084/m9.figshare.c.4045136	Automated object recognition and static morphology analysis with the FIJI Morphology macro	Static Morphology Parameters.xlsx	figshare	doi:10.6084/m9.figshare.c.4045136	https://doi.org/10.6084/m9.figshare.c.4045136
Ctrl distal Lyso Mock	Live imaging of MN in MFCs	DMI6000	Leica	Ctrl D5 Lyso Mock.tif	Movies Data Descriptor - for submission.zip	figshare	doi:10.6084/m9.figshare.c.4045136	https://doi.org/10.6084/m9.figshare.c.4045136	Automated object recognition and dynamic tracking with the FIJI Track Mate plugin	Dynamic Tracking Parameter.xlsx	figshare	doi:10.6084/m9.figshare.c.4045136	https://doi.org/10.6084/m9.figshare.c.4045136	Automated object recognition and static morphology analysis with the FIJI Morphology macro	Static Morphology Parameters.xlsx	figshare	doi:10.6084/m9.figshare.c.4045136	https://doi.org/10.6084/m9.figshare.c.4045136
Ctrl distal Lyso Noco	Live imaging of MN in MFCs	DMI6000	Leica	Ctrl D1 Lyso Noco.tif	Movies Data Descriptor - for submission.zip	figshare	doi:10.6084/m9.figshare.c.4045136	https://doi.org/10.6084/m9.figshare.c.4045136	Automated object recognition and dynamic tracking with the FIJI Track Mate plugin	Dynamic Tracking Parameter.xlsx	figshare	doi:10.6084/m9.figshare.c.4045136	https://doi.org/10.6084/m9.figshare.c.4045136	Automated object recognition and static morphology analysis with the FIJI Morphology macro	Static Morphology Parameters.xlsx	figshare	doi:10.6084/m9.figshare.c.4045136	https://doi.org/10.6084/m9.figshare.c.4045136
Ctrl distal Lyso Noco	Live imaging of MN in MFCs	DMI6000	Leica	Ctrl D2 Lyso Noco.tif	Movies Data Descriptor - for submission.zip	figshare	doi:10.6084/m9.figshare.c.4045136	https://doi.org/10.6084/m9.figshare.c.4045136	Automated object recognition and dynamic tracking with the FIJI Track Mate plugin	Dynamic Tracking Parameter.xlsx	figshare	doi:10.6084/m9.figshare.c.4045136	https://doi.org/10.6084/m9.figshare.c.4045136	Automated object recognition and static morphology analysis with the FIJI Morphology macro	Static Morphology Parameters.xlsx	figshare	doi:10.6084/m9.figshare.c.4045136	https://doi.org/10.6084/m9.figshare.c.4045136
Ctrl distal Lyso Noco	Live imaging of MN in MFCs	DMI6000	Leica	Ctrl D3 Lyso Noco.tif	Movies Data Descriptor - for submission.zip	figshare	doi:10.6084/m9.figshare.c.4045136	https://doi.org/10.6084/m9.figshare.c.4045136	Automated object recognition and dynamic tracking with the FIJI Track Mate plugin	Dynamic Tracking Parameter.xlsx	figshare	doi:10.6084/m9.figshare.c.4045136	https://doi.org/10.6084/m9.figshare.c.4045136	Automated object recognition and static morphology analysis with the FIJI Morphology macro	Static Morphology Parameters.xlsx	figshare	doi:10.6084/m9.figshare.c.4045136	https://doi.org/10.6084/m9.figshare.c.4045136
Ctrl distal Lyso Noco	Live imaging of MN in MFCs	DMI6000	Leica	Ctrl D4 Lyso Noco.tif	Movies Data Descriptor - for submission.zip	figshare	doi:10.6084/m9.figshare.c.4045136	https://doi.org/10.6084/m9.figshare.c.4045136	Automated object recognition and dynamic tracking with the FIJI Track Mate plugin	Dynamic Tracking Parameter.xlsx	figshare	doi:10.6084/m9.figshare.c.4045136	https://doi.org/10.6084/m9.figshare.c.4045136	Automated object recognition and static morphology analysis with the FIJI Morphology macro	Static Morphology Parameters.xlsx	figshare	doi:10.6084/m9.figshare.c.4045136	https://doi.org/10.6084/m9.figshare.c.4045136
Ctrl distal Lyso Noco	Live imaging of MN in MFCs	DMI6000	Leica	Ctrl D5 Lyso Noco.tif	Movies Data Descriptor - for submission.zip	figshare	doi:10.6084/m9.figshare.c.4045136	https://doi.org/10.6084/m9.figshare.c.4045136	Automated object recognition and dynamic tracking with the FIJI Track Mate plugin	Dynamic Tracking Parameter.xlsx	figshare	doi:10.6084/m9.figshare.c.4045136	https://doi.org/10.6084/m9.figshare.c.4045136	Automated object recognition and static morphology analysis with the FIJI Morphology macro	Static Morphology Parameters.xlsx	figshare	doi:10.6084/m9.figshare.c.4045136	https://doi.org/10.6084/m9.figshare.c.4045136
Ctrl distal Lyso OligoA	Live imaging of MN in MFCs	DMI6000	Leica	Ctrl D1 Lyso OligoA.tif	Movies Data Descriptor - for submission.zip	figshare	doi:10.6084/m9.figshare.c.4045136	https://doi.org/10.6084/m9.figshare.c.4045136	Automated object recognition and dynamic tracking with the FIJI Track Mate plugin	Dynamic Tracking Parameter.xlsx	figshare	doi:10.6084/m9.figshare.c.4045136	https://doi.org/10.6084/m9.figshare.c.4045136	Automated object recognition and static morphology analysis with the FIJI Morphology macro	Static Morphology Parameters.xlsx	figshare	doi:10.6084/m9.figshare.c.4045136	https://doi.org/10.6084/m9.figshare.c.4045136
Ctrl distal Lyso OligoA	Live imaging of MN in MFCs	DMI6000	Leica	Ctrl D2 Lyso OligoA.tif	Movies Data Descriptor - for submission.zip	figshare	doi:10.6084/m9.figshare.c.4045136	https://doi.org/10.6084/m9.figshare.c.4045136	Automated object recognition and dynamic tracking with the FIJI Track Mate plugin	Dynamic Tracking Parameter.xlsx	figshare	doi:10.6084/m9.figshare.c.4045136	https://doi.org/10.6084/m9.figshare.c.4045136	Automated object recognition and static morphology analysis with the FIJI Morphology macro	Static Morphology Parameters.xlsx	figshare	doi:10.6084/m9.figshare.c.4045136	https://doi.org/10.6084/m9.figshare.c.4045136
Ctrl distal Lyso OligoA	Live imaging of MN in MFCs	DMI6000	Leica	Ctrl D3 Lyso OligoA.tif	Movies Data Descriptor - for submission.zip	figshare	doi:10.6084/m9.figshare.c.4045136	https://doi.org/10.6084/m9.figshare.c.4045136	Automated object recognition and dynamic tracking with the FIJI Track Mate plugin	Dynamic Tracking Parameter.xlsx	figshare	doi:10.6084/m9.figshare.c.4045136	https://doi.org/10.6084/m9.figshare.c.4045136	Automated object recognition and static morphology analysis with the FIJI Morphology macro	Static Morphology Parameters.xlsx	figshare	doi:10.6084/m9.figshare.c.4045136	https://doi.org/10.6084/m9.figshare.c.4045136
Ctrl distal Lyso OligoA	Live imaging of MN in MFCs	DMI6000	Leica	Ctrl D4 Lyso OligoA.tif	Movies Data Descriptor - for submission.zip	figshare	doi:10.6084/m9.figshare.c.4045136	https://doi.org/10.6084/m9.figshare.c.4045136	Automated object recognition and dynamic tracking with the FIJI Track Mate plugin	Dynamic Tracking Parameter.xlsx	figshare	doi:10.6084/m9.figshare.c.4045136	https://doi.org/10.6084/m9.figshare.c.4045136	Automated object recognition and static morphology analysis with the FIJI Morphology macro	Static Morphology Parameters.xlsx	figshare	doi:10.6084/m9.figshare.c.4045136	https://doi.org/10.6084/m9.figshare.c.4045136
Ctrl distal Lyso OligoA	Live imaging of MN in MFCs	DMI6000	Leica	Ctrl D5 Lyso OligoA.tif	Movies Data Descriptor - for submission.zip	figshare	doi:10.6084/m9.figshare.c.4045136	https://doi.org/10.6084/m9.figshare.c.4045136	Automated object recognition and dynamic tracking with the FIJI Track Mate plugin	Dynamic Tracking Parameter.xlsx	figshare	doi:10.6084/m9.figshare.c.4045136	https://doi.org/10.6084/m9.figshare.c.4045136	Automated object recognition and static morphology analysis with the FIJI Morphology macro	Static Morphology Parameters.xlsx	figshare	doi:10.6084/m9.figshare.c.4045136	https://doi.org/10.6084/m9.figshare.c.4045136
Ctrl distal Lyso PARproximali to distal	Live imaging of MN in MFCs	DMI6000	Leica	Ctrl D1 Lyso PARP1i to distal.tif	Movies Data Descriptor - for submission.zip	figshare	doi:10.6084/m9.figshare.c.4045136	https://doi.org/10.6084/m9.figshare.c.4045136	Automated object recognition and dynamic tracking with the FIJI Track Mate plugin	Dynamic Tracking Parameter.xlsx	figshare	doi:10.6084/m9.figshare.c.4045136	https://doi.org/10.6084/m9.figshare.c.4045136	Automated object recognition and static morphology analysis with the FIJI Morphology macro	Static Morphology Parameters.xlsx	figshare	doi:10.6084/m9.figshare.c.4045136	https://doi.org/10.6084/m9.figshare.c.4045136
Ctrl distal Lyso PARproximali to distal	Live imaging of MN in MFCs	DMI6000	Leica	Ctrl D2 Lyso PARP1i to distal.tif	Movies Data Descriptor - for submission.zip	figshare	doi:10.6084/m9.figshare.c.4045136	https://doi.org/10.6084/m9.figshare.c.4045136	Automated object recognition and dynamic tracking with the FIJI Track Mate plugin	Dynamic Tracking Parameter.xlsx	figshare	doi:10.6084/m9.figshare.c.4045136	https://doi.org/10.6084/m9.figshare.c.4045136	Automated object recognition and static morphology analysis with the FIJI Morphology macro	Static Morphology Parameters.xlsx	figshare	doi:10.6084/m9.figshare.c.4045136	https://doi.org/10.6084/m9.figshare.c.4045136
Ctrl distal Lyso PARproximali to distal	Live imaging of MN in MFCs	DMI6000	Leica	Ctrl D3 Lyso PARP1i to distal.tif	Movies Data Descriptor - for submission.zip	figshare	doi:10.6084/m9.figshare.c.4045136	https://doi.org/10.6084/m9.figshare.c.4045136	Automated object recognition and dynamic tracking with the FIJI Track Mate plugin	Dynamic Tracking Parameter.xlsx	figshare	doi:10.6084/m9.figshare.c.4045136	https://doi.org/10.6084/m9.figshare.c.4045136	Automated object recognition and static morphology analysis with the FIJI Morphology macro	Static Morphology Parameters.xlsx	figshare	doi:10.6084/m9.figshare.c.4045136	https://doi.org/10.6084/m9.figshare.c.4045136
Ctrl distal Lyso PARproximali to distal	Live imaging of MN in MFCs	DMI6000	Leica	Ctrl D4 Lyso PARP1i to distal.tif	Movies Data Descriptor - for submission.zip	figshare	doi:10.6084/m9.figshare.c.4045136	https://doi.org/10.6084/m9.figshare.c.4045136	Automated object recognition and dynamic tracking with the FIJI Track Mate plugin	Dynamic Tracking Parameter.xlsx	figshare	doi:10.6084/m9.figshare.c.4045136	https://doi.org/10.6084/m9.figshare.c.4045136	Automated object recognition and static morphology analysis with the FIJI Morphology macro	Static Morphology Parameters.xlsx	figshare	doi:10.6084/m9.figshare.c.4045136	https://doi.org/10.6084/m9.figshare.c.4045136
Ctrl distal Lyso PARproximali to distal	Live imaging of MN in MFCs	DMI6000	Leica	Ctrl D5 Lyso PARP1i to distal.tif	Movies Data Descriptor - for submission.zip	figshare	doi:10.6084/m9.figshare.c.4045136	https://doi.org/10.6084/m9.figshare.c.4045136	Automated object recognition and dynamic tracking with the FIJI Track Mate plugin	Dynamic Tracking Parameter.xlsx	figshare	doi:10.6084/m9.figshare.c.4045136	https://doi.org/10.6084/m9.figshare.c.4045136	Automated object recognition and static morphology analysis with the FIJI Morphology macro	Static Morphology Parameters.xlsx	figshare	doi:10.6084/m9.figshare.c.4045136	https://doi.org/10.6084/m9.figshare.c.4045136
Ctrl distal Lyso PARproximali to proximal	Live imaging of MN in MFCs	DMI6000	Leica	Ctrl D1 Lyso PARP1i to proximal.tif	Movies Data Descriptor - for submission.zip	figshare	doi:10.6084/m9.figshare.c.4045136	https://doi.org/10.6084/m9.figshare.c.4045136	Automated object recognition and dynamic tracking with the FIJI Track Mate plugin	Dynamic Tracking Parameter.xlsx	figshare	doi:10.6084/m9.figshare.c.4045136	https://doi.org/10.6084/m9.figshare.c.4045136	Automated object recognition and static morphology analysis with the FIJI Morphology macro	Static Morphology Parameters.xlsx	figshare	doi:10.6084/m9.figshare.c.4045136	https://doi.org/10.6084/m9.figshare.c.4045136
Ctrl distal Lyso PARproximali to proximal	Live imaging of MN in MFCs	DMI6000	Leica	Ctrl D2 Lyso PARP1i to proximal.tif	Movies Data Descriptor - for submission.zip	figshare	doi:10.6084/m9.figshare.c.4045136	https://doi.org/10.6084/m9.figshare.c.4045136	Automated object recognition and dynamic tracking with the FIJI Track Mate plugin	Dynamic Tracking Parameter.xlsx	figshare	doi:10.6084/m9.figshare.c.4045136	https://doi.org/10.6084/m9.figshare.c.4045136	Automated object recognition and static morphology analysis with the FIJI Morphology macro	Static Morphology Parameters.xlsx	figshare	doi:10.6084/m9.figshare.c.4045136	https://doi.org/10.6084/m9.figshare.c.4045136
Ctrl distal Lyso PARproximali to proximal	Live imaging of MN in MFCs	DMI6000	Leica	Ctrl D3 Lyso PARP1i to proximal.tif	Movies Data Descriptor - for submission.zip	figshare	doi:10.6084/m9.figshare.c.4045136	https://doi.org/10.6084/m9.figshare.c.4045136	Automated object recognition and dynamic tracking with the FIJI Track Mate plugin	Dynamic Tracking Parameter.xlsx	figshare	doi:10.6084/m9.figshare.c.4045136	https://doi.org/10.6084/m9.figshare.c.4045136	Automated object recognition and static morphology analysis with the FIJI Morphology macro	Static Morphology Parameters.xlsx	figshare	doi:10.6084/m9.figshare.c.4045136	https://doi.org/10.6084/m9.figshare.c.4045136
Ctrl distal Lyso PARproximali to proximal	Live imaging of MN in MFCs	DMI6000	Leica	Ctrl D4 Lyso PARP1i to proximal.tif	Movies Data Descriptor - for submission.zip	figshare	doi:10.6084/m9.figshare.c.4045136	https://doi.org/10.6084/m9.figshare.c.4045136	Automated object recognition and dynamic tracking with the FIJI Track Mate plugin	Dynamic Tracking Parameter.xlsx	figshare	doi:10.6084/m9.figshare.c.4045136	https://doi.org/10.6084/m9.figshare.c.4045136	Automated object recognition and static morphology analysis with the FIJI Morphology macro	Static Morphology Parameters.xlsx	figshare	doi:10.6084/m9.figshare.c.4045136	https://doi.org/10.6084/m9.figshare.c.4045136
Ctrl distal Lyso PARproximali to proximal	Live imaging of MN in MFCs	DMI6000	Leica	Ctrl D5 Lyso PARP1i to proximal.tif	Movies Data Descriptor - for submission.zip	figshare	doi:10.6084/m9.figshare.c.4045136	https://doi.org/10.6084/m9.figshare.c.4045136	Automated object recognition and dynamic tracking with the FIJI Track Mate plugin	Dynamic Tracking Parameter.xlsx	figshare	doi:10.6084/m9.figshare.c.4045136	https://doi.org/10.6084/m9.figshare.c.4045136	Automated object recognition and static morphology analysis with the FIJI Morphology macro	Static Morphology Parameters.xlsx	figshare	doi:10.6084/m9.figshare.c.4045136	https://doi.org/10.6084/m9.figshare.c.4045136
Ctrl proximal Lyso M1 and Mdivi1	Live imaging of MN in MFCs	DMI6000	Leica	Ctrl P1 Lyso M1&Mdivi1.tif	Movies Data Descriptor - for submission.zip	figshare	doi:10.6084/m9.figshare.c.4045136	https://doi.org/10.6084/m9.figshare.c.4045136	Automated object recognition and dynamic tracking with the FIJI Track Mate plugin	Dynamic Tracking Parameter.xlsx	figshare	doi:10.6084/m9.figshare.c.4045136	https://doi.org/10.6084/m9.figshare.c.4045136	Automated object recognition and static morphology analysis with the FIJI Morphology macro	Static Morphology Parameters.xlsx	figshare	doi:10.6084/m9.figshare.c.4045136	https://doi.org/10.6084/m9.figshare.c.4045136
Ctrl proximal Lyso M1 and Mdivi1	Live imaging of MN in MFCs	DMI6000	Leica	Ctrl P2 Lyso M1&Mdivi1.tif	Movies Data Descriptor - for submission.zip	figshare	doi:10.6084/m9.figshare.c.4045136	https://doi.org/10.6084/m9.figshare.c.4045136	Automated object recognition and dynamic tracking with the FIJI Track Mate plugin	Dynamic Tracking Parameter.xlsx	figshare	doi:10.6084/m9.figshare.c.4045136	https://doi.org/10.6084/m9.figshare.c.4045136	Automated object recognition and static morphology analysis with the FIJI Morphology macro	Static Morphology Parameters.xlsx	figshare	doi:10.6084/m9.figshare.c.4045136	https://doi.org/10.6084/m9.figshare.c.4045136
Ctrl proximal Lyso M1 and Mdivi1	Live imaging of MN in MFCs	DMI6000	Leica	Ctrl P3 Lyso M1&Mdivi1.tif	Movies Data Descriptor - for submission.zip	figshare	doi:10.6084/m9.figshare.c.4045136	https://doi.org/10.6084/m9.figshare.c.4045136	Automated object recognition and dynamic tracking with the FIJI Track Mate plugin	Dynamic Tracking Parameter.xlsx	figshare	doi:10.6084/m9.figshare.c.4045136	https://doi.org/10.6084/m9.figshare.c.4045136	Automated object recognition and static morphology analysis with the FIJI Morphology macro	Static Morphology Parameters.xlsx	figshare	doi:10.6084/m9.figshare.c.4045136	https://doi.org/10.6084/m9.figshare.c.4045136
Ctrl proximal Lyso M1 and Mdivi1	Live imaging of MN in MFCs	DMI6000	Leica	Ctrl P4 Lyso M1&Mdivi1.tif	Movies Data Descriptor - for submission.zip	figshare	doi:10.6084/m9.figshare.c.4045136	https://doi.org/10.6084/m9.figshare.c.4045136	Automated object recognition and dynamic tracking with the FIJI Track Mate plugin	Dynamic Tracking Parameter.xlsx	figshare	doi:10.6084/m9.figshare.c.4045136	https://doi.org/10.6084/m9.figshare.c.4045136	Automated object recognition and static morphology analysis with the FIJI Morphology macro	Static Morphology Parameters.xlsx	figshare	doi:10.6084/m9.figshare.c.4045136	https://doi.org/10.6084/m9.figshare.c.4045136
Ctrl proximal Lyso M1 and Mdivi1	Live imaging of MN in MFCs	DMI6000	Leica	Ctrl P5 Lyso M1&Mdivi1.tif	Movies Data Descriptor - for submission.zip	figshare	doi:10.6084/m9.figshare.c.4045136	https://doi.org/10.6084/m9.figshare.c.4045136	Automated object recognition and dynamic tracking with the FIJI Track Mate plugin	Dynamic Tracking Parameter.xlsx	figshare	doi:10.6084/m9.figshare.c.4045136	https://doi.org/10.6084/m9.figshare.c.4045136	Automated object recognition and static morphology analysis with the FIJI Morphology macro	Static Morphology Parameters.xlsx	figshare	doi:10.6084/m9.figshare.c.4045136	https://doi.org/10.6084/m9.figshare.c.4045136
Ctrl proximal Lyso Mock	Live imaging of MN in MFCs	DMI6000	Leica	Ctrl P1 Lyso Mock.tif	Movies Data Descriptor - for submission.zip	figshare	doi:10.6084/m9.figshare.c.4045136	https://doi.org/10.6084/m9.figshare.c.4045136	Automated object recognition and dynamic tracking with the FIJI Track Mate plugin	Dynamic Tracking Parameter.xlsx	figshare	doi:10.6084/m9.figshare.c.4045136	https://doi.org/10.6084/m9.figshare.c.4045136	Automated object recognition and static morphology analysis with the FIJI Morphology macro	Static Morphology Parameters.xlsx	figshare	doi:10.6084/m9.figshare.c.4045136	https://doi.org/10.6084/m9.figshare.c.4045136
Ctrl proximal Lyso Mock	Live imaging of MN in MFCs	DMI6000	Leica	Ctrl P2 Lyso Mock.tif	Movies Data Descriptor - for submission.zip	figshare	doi:10.6084/m9.figshare.c.4045136	https://doi.org/10.6084/m9.figshare.c.4045136	Automated object recognition and dynamic tracking with the FIJI Track Mate plugin	Dynamic Tracking Parameter.xlsx	figshare	doi:10.6084/m9.figshare.c.4045136	https://doi.org/10.6084/m9.figshare.c.4045136	Automated object recognition and static morphology analysis with the FIJI Morphology macro	Static Morphology Parameters.xlsx	figshare	doi:10.6084/m9.figshare.c.4045136	https://doi.org/10.6084/m9.figshare.c.4045136
Ctrl proximal Lyso Mock	Live imaging of MN in MFCs	DMI6000	Leica	Ctrl P3 Lyso Mock.tif	Movies Data Descriptor - for submission.zip	figshare	doi:10.6084/m9.figshare.c.4045136	https://doi.org/10.6084/m9.figshare.c.4045136	Automated object recognition and dynamic tracking with the FIJI Track Mate plugin	Dynamic Tracking Parameter.xlsx	figshare	doi:10.6084/m9.figshare.c.4045136	https://doi.org/10.6084/m9.figshare.c.4045136	Automated object recognition and static morphology analysis with the FIJI Morphology macro	Static Morphology Parameters.xlsx	figshare	doi:10.6084/m9.figshare.c.4045136	https://doi.org/10.6084/m9.figshare.c.4045136
Ctrl proximal Lyso Mock	Live imaging of MN in MFCs	DMI6000	Leica	Ctrl P4 Lyso Mock.tif	Movies Data Descriptor - for submission.zip	figshare	doi:10.6084/m9.figshare.c.4045136	https://doi.org/10.6084/m9.figshare.c.4045136	Automated object recognition and dynamic tracking with the FIJI Track Mate plugin	Dynamic Tracking Parameter.xlsx	figshare	doi:10.6084/m9.figshare.c.4045136	https://doi.org/10.6084/m9.figshare.c.4045136	Automated object recognition and static morphology analysis with the FIJI Morphology macro	Static Morphology Parameters.xlsx	figshare	doi:10.6084/m9.figshare.c.4045136	https://doi.org/10.6084/m9.figshare.c.4045136
Ctrl proximal Lyso Mock	Live imaging of MN in MFCs	DMI6000	Leica	Ctrl P5 Lyso Mock.tif	Movies Data Descriptor - for submission.zip	figshare	doi:10.6084/m9.figshare.c.4045136	https://doi.org/10.6084/m9.figshare.c.4045136	Automated object recognition and dynamic tracking with the FIJI Track Mate plugin	Dynamic Tracking Parameter.xlsx	figshare	doi:10.6084/m9.figshare.c.4045136	https://doi.org/10.6084/m9.figshare.c.4045136	Automated object recognition and static morphology analysis with the FIJI Morphology macro	Static Morphology Parameters.xlsx	figshare	doi:10.6084/m9.figshare.c.4045136	https://doi.org/10.6084/m9.figshare.c.4045136
Ctrl proximal Lyso Noco	Live imaging of MN in MFCs	DMI6000	Leica	Ctrl P1 Lyso Noco.tif	Movies Data Descriptor - for submission.zip	figshare	doi:10.6084/m9.figshare.c.4045136	https://doi.org/10.6084/m9.figshare.c.4045136	Automated object recognition and dynamic tracking with the FIJI Track Mate plugin	Dynamic Tracking Parameter.xlsx	figshare	doi:10.6084/m9.figshare.c.4045136	https://doi.org/10.6084/m9.figshare.c.4045136	Automated object recognition and static morphology analysis with the FIJI Morphology macro	Static Morphology Parameters.xlsx	figshare	doi:10.6084/m9.figshare.c.4045136	https://doi.org/10.6084/m9.figshare.c.4045136
Ctrl proximal Lyso Noco	Live imaging of MN in MFCs	DMI6000	Leica	Ctrl P2 Lyso Noco.tif	Movies Data Descriptor - for submission.zip	figshare	doi:10.6084/m9.figshare.c.4045136	https://doi.org/10.6084/m9.figshare.c.4045136	Automated object recognition and dynamic tracking with the FIJI Track Mate plugin	Dynamic Tracking Parameter.xlsx	figshare	doi:10.6084/m9.figshare.c.4045136	https://doi.org/10.6084/m9.figshare.c.4045136	Automated object recognition and static morphology analysis with the FIJI Morphology macro	Static Morphology Parameters.xlsx	figshare	doi:10.6084/m9.figshare.c.4045136	https://doi.org/10.6084/m9.figshare.c.4045136
Ctrl proximal Lyso Noco	Live imaging of MN in MFCs	DMI6000	Leica	Ctrl P3 Lyso Noco.tif	Movies Data Descriptor - for submission.zip	figshare	doi:10.6084/m9.figshare.c.4045136	https://doi.org/10.6084/m9.figshare.c.4045136	Automated object recognition and dynamic tracking with the FIJI Track Mate plugin	Dynamic Tracking Parameter.xlsx	figshare	doi:10.6084/m9.figshare.c.4045136	https://doi.org/10.6084/m9.figshare.c.4045136	Automated object recognition and static morphology analysis with the FIJI Morphology macro	Static Morphology Parameters.xlsx	figshare	doi:10.6084/m9.figshare.c.4045136	https://doi.org/10.6084/m9.figshare.c.4045136
Ctrl proximal Lyso Noco	Live imaging of MN in MFCs	DMI6000	Leica	Ctrl P4 Lyso Noco.tif	Movies Data Descriptor - for submission.zip	figshare	doi:10.6084/m9.figshare.c.4045136	https://doi.org/10.6084/m9.figshare.c.4045136	Automated object recognition and dynamic tracking with the FIJI Track Mate plugin	Dynamic Tracking Parameter.xlsx	figshare	doi:10.6084/m9.figshare.c.4045136	https://doi.org/10.6084/m9.figshare.c.4045136	Automated object recognition and static morphology analysis with the FIJI Morphology macro	Static Morphology Parameters.xlsx	figshare	doi:10.6084/m9.figshare.c.4045136	https://doi.org/10.6084/m9.figshare.c.4045136
Ctrl proximal Lyso Noco	Live imaging of MN in MFCs	DMI6000	Leica	Ctrl P5 Lyso Noco.tif	Movies Data Descriptor - for submission.zip	figshare	doi:10.6084/m9.figshare.c.4045136	https://doi.org/10.6084/m9.figshare.c.4045136	Automated object recognition and dynamic tracking with the FIJI Track Mate plugin	Dynamic Tracking Parameter.xlsx	figshare	doi:10.6084/m9.figshare.c.4045136	https://doi.org/10.6084/m9.figshare.c.4045136	Automated object recognition and static morphology analysis with the FIJI Morphology macro	Static Morphology Parameters.xlsx	figshare	doi:10.6084/m9.figshare.c.4045136	https://doi.org/10.6084/m9.figshare.c.4045136
Ctrl proximal Lyso OligoA	Live imaging of MN in MFCs	DMI6000	Leica	Ctrl P1 Lyso OligoA.tif	Movies Data Descriptor - for submission.zip	figshare	doi:10.6084/m9.figshare.c.4045136	https://doi.org/10.6084/m9.figshare.c.4045136	Automated object recognition and dynamic tracking with the FIJI Track Mate plugin	Dynamic Tracking Parameter.xlsx	figshare	doi:10.6084/m9.figshare.c.4045136	https://doi.org/10.6084/m9.figshare.c.4045136	Automated object recognition and static morphology analysis with the FIJI Morphology macro	Static Morphology Parameters.xlsx	figshare	doi:10.6084/m9.figshare.c.4045136	https://doi.org/10.6084/m9.figshare.c.4045136
Ctrl proximal Lyso OligoA	Live imaging of MN in MFCs	DMI6000	Leica	Ctrl P2 Lyso OligoA.tif	Movies Data Descriptor - for submission.zip	figshare	doi:10.6084/m9.figshare.c.4045136	https://doi.org/10.6084/m9.figshare.c.4045136	Automated object recognition and dynamic tracking with the FIJI Track Mate plugin	Dynamic Tracking Parameter.xlsx	figshare	doi:10.6084/m9.figshare.c.4045136	https://doi.org/10.6084/m9.figshare.c.4045136	Automated object recognition and static morphology analysis with the FIJI Morphology macro	Static Morphology Parameters.xlsx	figshare	doi:10.6084/m9.figshare.c.4045136	https://doi.org/10.6084/m9.figshare.c.4045136
Ctrl proximal Lyso OligoA	Live imaging of MN in MFCs	DMI6000	Leica	Ctrl P3 Lyso OligoA.tif	Movies Data Descriptor - for submission.zip	figshare	doi:10.6084/m9.figshare.c.4045136	https://doi.org/10.6084/m9.figshare.c.4045136	Automated object recognition and dynamic tracking with the FIJI Track Mate plugin	Dynamic Tracking Parameter.xlsx	figshare	doi:10.6084/m9.figshare.c.4045136	https://doi.org/10.6084/m9.figshare.c.4045136	Automated object recognition and static morphology analysis with the FIJI Morphology macro	Static Morphology Parameters.xlsx	figshare	doi:10.6084/m9.figshare.c.4045136	https://doi.org/10.6084/m9.figshare.c.4045136
Ctrl proximal Lyso OligoA	Live imaging of MN in MFCs	DMI6000	Leica	Ctrl P4 Lyso OligoA.tif	Movies Data Descriptor - for submission.zip	figshare	doi:10.6084/m9.figshare.c.4045136	https://doi.org/10.6084/m9.figshare.c.4045136	Automated object recognition and dynamic tracking with the FIJI Track Mate plugin	Dynamic Tracking Parameter.xlsx	figshare	doi:10.6084/m9.figshare.c.4045136	https://doi.org/10.6084/m9.figshare.c.4045136	Automated object recognition and static morphology analysis with the FIJI Morphology macro	Static Morphology Parameters.xlsx	figshare	doi:10.6084/m9.figshare.c.4045136	https://doi.org/10.6084/m9.figshare.c.4045136
Ctrl proximal Lyso OligoA	Live imaging of MN in MFCs	DMI6000	Leica	Ctrl P5 Lyso OligoA.tif	Movies Data Descriptor - for submission.zip	figshare	doi:10.6084/m9.figshare.c.4045136	https://doi.org/10.6084/m9.figshare.c.4045136	Automated object recognition and dynamic tracking with the FIJI Track Mate plugin	Dynamic Tracking Parameter.xlsx	figshare	doi:10.6084/m9.figshare.c.4045136	https://doi.org/10.6084/m9.figshare.c.4045136	Automated object recognition and static morphology analysis with the FIJI Morphology macro	Static Morphology Parameters.xlsx	figshare	doi:10.6084/m9.figshare.c.4045136	https://doi.org/10.6084/m9.figshare.c.4045136
Ctrl proximal Lyso PARproximali to distal	Live imaging of MN in MFCs	DMI6000	Leica	Ctrl P1 Lyso PARP1i to distal.tif	Movies Data Descriptor - for submission.zip	figshare	doi:10.6084/m9.figshare.c.4045136	https://doi.org/10.6084/m9.figshare.c.4045136	Automated object recognition and dynamic tracking with the FIJI Track Mate plugin	Dynamic Tracking Parameter.xlsx	figshare	doi:10.6084/m9.figshare.c.4045136	https://doi.org/10.6084/m9.figshare.c.4045136	Automated object recognition and static morphology analysis with the FIJI Morphology macro	Static Morphology Parameters.xlsx	figshare	doi:10.6084/m9.figshare.c.4045136	https://doi.org/10.6084/m9.figshare.c.4045136
Ctrl proximal Lyso PARproximali to distal	Live imaging of MN in MFCs	DMI6000	Leica	Ctrl P2 Lyso PARP1i to distal.tif	Movies Data Descriptor - for submission.zip	figshare	doi:10.6084/m9.figshare.c.4045136	https://doi.org/10.6084/m9.figshare.c.4045136	Automated object recognition and dynamic tracking with the FIJI Track Mate plugin	Dynamic Tracking Parameter.xlsx	figshare	doi:10.6084/m9.figshare.c.4045136	https://doi.org/10.6084/m9.figshare.c.4045136	Automated object recognition and static morphology analysis with the FIJI Morphology macro	Static Morphology Parameters.xlsx	figshare	doi:10.6084/m9.figshare.c.4045136	https://doi.org/10.6084/m9.figshare.c.4045136
Ctrl proximal Lyso PARproximali to distal	Live imaging of MN in MFCs	DMI6000	Leica	Ctrl P3 Lyso PARP1i to distal.tif	Movies Data Descriptor - for submission.zip	figshare	doi:10.6084/m9.figshare.c.4045136	https://doi.org/10.6084/m9.figshare.c.4045136	Automated object recognition and dynamic tracking with the FIJI Track Mate plugin	Dynamic Tracking Parameter.xlsx	figshare	doi:10.6084/m9.figshare.c.4045136	https://doi.org/10.6084/m9.figshare.c.4045136	Automated object recognition and static morphology analysis with the FIJI Morphology macro	Static Morphology Parameters.xlsx	figshare	doi:10.6084/m9.figshare.c.4045136	https://doi.org/10.6084/m9.figshare.c.4045136
Ctrl proximal Lyso PARproximali to distal	Live imaging of MN in MFCs	DMI6000	Leica	Ctrl P4 Lyso PARP1i to distal.tif	Movies Data Descriptor - for submission.zip	figshare	doi:10.6084/m9.figshare.c.4045136	https://doi.org/10.6084/m9.figshare.c.4045136	Automated object recognition and dynamic tracking with the FIJI Track Mate plugin	Dynamic Tracking Parameter.xlsx	figshare	doi:10.6084/m9.figshare.c.4045136	https://doi.org/10.6084/m9.figshare.c.4045136	Automated object recognition and static morphology analysis with the FIJI Morphology macro	Static Morphology Parameters.xlsx	figshare	doi:10.6084/m9.figshare.c.4045136	https://doi.org/10.6084/m9.figshare.c.4045136
Ctrl proximal Lyso PARproximali to distal	Live imaging of MN in MFCs	DMI6000	Leica	Ctrl P5 Lyso PARP1i to distal.tif	Movies Data Descriptor - for submission.zip	figshare	doi:10.6084/m9.figshare.c.4045136	https://doi.org/10.6084/m9.figshare.c.4045136	Automated object recognition and dynamic tracking with the FIJI Track Mate plugin	Dynamic Tracking Parameter.xlsx	figshare	doi:10.6084/m9.figshare.c.4045136	https://doi.org/10.6084/m9.figshare.c.4045136	Automated object recognition and static morphology analysis with the FIJI Morphology macro	Static Morphology Parameters.xlsx	figshare	doi:10.6084/m9.figshare.c.4045136	https://doi.org/10.6084/m9.figshare.c.4045136
Ctrl proximal Lyso PARproximali to proximal	Live imaging of MN in MFCs	DMI6000	Leica	Ctrl P1 Lyso PARP1i to proximal.tif	Movies Data Descriptor - for submission.zip	figshare	doi:10.6084/m9.figshare.c.4045136	https://doi.org/10.6084/m9.figshare.c.4045136	Automated object recognition and dynamic tracking with the FIJI Track Mate plugin	Dynamic Tracking Parameter.xlsx	figshare	doi:10.6084/m9.figshare.c.4045136	https://doi.org/10.6084/m9.figshare.c.4045136	Automated object recognition and static morphology analysis with the FIJI Morphology macro	Static Morphology Parameters.xlsx	figshare	doi:10.6084/m9.figshare.c.4045136	https://doi.org/10.6084/m9.figshare.c.4045136
Ctrl proximal Lyso PARproximali to proximal	Live imaging of MN in MFCs	DMI6000	Leica	Ctrl P2 Lyso PARP1i to proximal.tif	Movies Data Descriptor - for submission.zip	figshare	doi:10.6084/m9.figshare.c.4045136	https://doi.org/10.6084/m9.figshare.c.4045136	Automated object recognition and dynamic tracking with the FIJI Track Mate plugin	Dynamic Tracking Parameter.xlsx	figshare	doi:10.6084/m9.figshare.c.4045136	https://doi.org/10.6084/m9.figshare.c.4045136	Automated object recognition and static morphology analysis with the FIJI Morphology macro	Static Morphology Parameters.xlsx	figshare	doi:10.6084/m9.figshare.c.4045136	https://doi.org/10.6084/m9.figshare.c.4045136
Ctrl proximal Lyso PARproximali to proximal	Live imaging of MN in MFCs	DMI6000	Leica	Ctrl P3 Lyso PARP1i to proximal.tif	Movies Data Descriptor - for submission.zip	figshare	doi:10.6084/m9.figshare.c.4045136	https://doi.org/10.6084/m9.figshare.c.4045136	Automated object recognition and dynamic tracking with the FIJI Track Mate plugin	Dynamic Tracking Parameter.xlsx	figshare	doi:10.6084/m9.figshare.c.4045136	https://doi.org/10.6084/m9.figshare.c.4045136	Automated object recognition and static morphology analysis with the FIJI Morphology macro	Static Morphology Parameters.xlsx	figshare	doi:10.6084/m9.figshare.c.4045136	https://doi.org/10.6084/m9.figshare.c.4045136
Ctrl proximal Lyso PARproximali to proximal	Live imaging of MN in MFCs	DMI6000	Leica	Ctrl P4 Lyso PARP1i to proximal.tif	Movies Data Descriptor - for submission.zip	figshare	doi:10.6084/m9.figshare.c.4045136	https://doi.org/10.6084/m9.figshare.c.4045136	Automated object recognition and dynamic tracking with the FIJI Track Mate plugin	Dynamic Tracking Parameter.xlsx	figshare	doi:10.6084/m9.figshare.c.4045136	https://doi.org/10.6084/m9.figshare.c.4045136	Automated object recognition and static morphology analysis with the FIJI Morphology macro	Static Morphology Parameters.xlsx	figshare	doi:10.6084/m9.figshare.c.4045136	https://doi.org/10.6084/m9.figshare.c.4045136
Ctrl proximal Lyso PARproximali to proximal	Live imaging of MN in MFCs	DMI6000	Leica	Ctrl P5 Lyso PARP1i to proximal.tif	Movies Data Descriptor - for submission.zip	figshare	doi:10.6084/m9.figshare.c.4045136	https://doi.org/10.6084/m9.figshare.c.4045136	Automated object recognition and dynamic tracking with the FIJI Track Mate plugin	Dynamic Tracking Parameter.xlsx	figshare	doi:10.6084/m9.figshare.c.4045136	https://doi.org/10.6084/m9.figshare.c.4045136	Automated object recognition and static morphology analysis with the FIJI Morphology macro	Static Morphology Parameters.xlsx	figshare	doi:10.6084/m9.figshare.c.4045136	https://doi.org/10.6084/m9.figshare.c.4045136
FUS distal Lyso Mock	Live imaging of MN in MFCs	DMI6000	Leica	FUS D1 Lyso Mock.tif	Movies Data Descriptor - for submission.zip	figshare	doi:10.6084/m9.figshare.c.4045136	https://doi.org/10.6084/m9.figshare.c.4045136	Automated object recognition and dynamic tracking with the FIJI Track Mate plugin	Dynamic Tracking Parameter.xlsx	figshare	doi:10.6084/m9.figshare.c.4045136	https://doi.org/10.6084/m9.figshare.c.4045136	Automated object recognition and static morphology analysis with the FIJI Morphology macro	Static Morphology Parameters.xlsx	figshare	doi:10.6084/m9.figshare.c.4045136	https://doi.org/10.6084/m9.figshare.c.4045136
FUS distal Lyso Mock	Live imaging of MN in MFCs	DMI6000	Leica	FUS D2 Lyso Mock.tif	Movies Data Descriptor - for submission.zip	figshare	doi:10.6084/m9.figshare.c.4045136	https://doi.org/10.6084/m9.figshare.c.4045136	Automated object recognition and dynamic tracking with the FIJI Track Mate plugin	Dynamic Tracking Parameter.xlsx	figshare	doi:10.6084/m9.figshare.c.4045136	https://doi.org/10.6084/m9.figshare.c.4045136	Automated object recognition and static morphology analysis with the FIJI Morphology macro	Static Morphology Parameters.xlsx	figshare	doi:10.6084/m9.figshare.c.4045136	https://doi.org/10.6084/m9.figshare.c.4045136
FUS distal Lyso Mock	Live imaging of MN in MFCs	DMI6000	Leica	FUS D3 Lyso Mock.tif	Movies Data Descriptor - for submission.zip	figshare	doi:10.6084/m9.figshare.c.4045136	https://doi.org/10.6084/m9.figshare.c.4045136	Automated object recognition and dynamic tracking with the FIJI Track Mate plugin	Dynamic Tracking Parameter.xlsx	figshare	doi:10.6084/m9.figshare.c.4045136	https://doi.org/10.6084/m9.figshare.c.4045136	Automated object recognition and static morphology analysis with the FIJI Morphology macro	Static Morphology Parameters.xlsx	figshare	doi:10.6084/m9.figshare.c.4045136	https://doi.org/10.6084/m9.figshare.c.4045136
FUS distal Lyso Mock	Live imaging of MN in MFCs	DMI6000	Leica	FUS D4 Lyso Mock.tif	Movies Data Descriptor - for submission.zip	figshare	doi:10.6084/m9.figshare.c.4045136	https://doi.org/10.6084/m9.figshare.c.4045136	Automated object recognition and dynamic tracking with the FIJI Track Mate plugin	Dynamic Tracking Parameter.xlsx	figshare	doi:10.6084/m9.figshare.c.4045136	https://doi.org/10.6084/m9.figshare.c.4045136	Automated object recognition and static morphology analysis with the FIJI Morphology macro	Static Morphology Parameters.xlsx	figshare	doi:10.6084/m9.figshare.c.4045136	https://doi.org/10.6084/m9.figshare.c.4045136
FUS distal Lyso Mock	Live imaging of MN in MFCs	DMI6000	Leica	FUS D5 Lyso Mock.tif	Movies Data Descriptor - for submission.zip	figshare	doi:10.6084/m9.figshare.c.4045136	https://doi.org/10.6084/m9.figshare.c.4045136	Automated object recognition and dynamic tracking with the FIJI Track Mate plugin	Dynamic Tracking Parameter.xlsx	figshare	doi:10.6084/m9.figshare.c.4045136	https://doi.org/10.6084/m9.figshare.c.4045136	Automated object recognition and static morphology analysis with the FIJI Morphology macro	Static Morphology Parameters.xlsx	figshare	doi:10.6084/m9.figshare.c.4045136	https://doi.org/10.6084/m9.figshare.c.4045136
FUS distal Lyso PARGi to distal	Live imaging of MN in MFCs	DMI6000	Leica	FUS D1 Lyso PARGi to distal.tif	Movies Data Descriptor - for submission.zip	figshare	doi:10.6084/m9.figshare.c.4045136	https://doi.org/10.6084/m9.figshare.c.4045136	Automated object recognition and dynamic tracking with the FIJI Track Mate plugin	Dynamic Tracking Parameter.xlsx	figshare	doi:10.6084/m9.figshare.c.4045136	https://doi.org/10.6084/m9.figshare.c.4045136	Automated object recognition and static morphology analysis with the FIJI Morphology macro	Static Morphology Parameters.xlsx	figshare	doi:10.6084/m9.figshare.c.4045136	https://doi.org/10.6084/m9.figshare.c.4045136
FUS distal Lyso PARGi to distal	Live imaging of MN in MFCs	DMI6000	Leica	FUS D2 Lyso PARGi to distal.tif	Movies Data Descriptor - for submission.zip	figshare	doi:10.6084/m9.figshare.c.4045136	https://doi.org/10.6084/m9.figshare.c.4045136	Automated object recognition and dynamic tracking with the FIJI Track Mate plugin	Dynamic Tracking Parameter.xlsx	figshare	doi:10.6084/m9.figshare.c.4045136	https://doi.org/10.6084/m9.figshare.c.4045136	Automated object recognition and static morphology analysis with the FIJI Morphology macro	Static Morphology Parameters.xlsx	figshare	doi:10.6084/m9.figshare.c.4045136	https://doi.org/10.6084/m9.figshare.c.4045136
FUS distal Lyso PARGi to distal	Live imaging of MN in MFCs	DMI6000	Leica	FUS D3 Lyso PARGi to distal.tif	Movies Data Descriptor - for submission.zip	figshare	doi:10.6084/m9.figshare.c.4045136	https://doi.org/10.6084/m9.figshare.c.4045136	Automated object recognition and dynamic tracking with the FIJI Track Mate plugin	Dynamic Tracking Parameter.xlsx	figshare	doi:10.6084/m9.figshare.c.4045136	https://doi.org/10.6084/m9.figshare.c.4045136	Automated object recognition and static morphology analysis with the FIJI Morphology macro	Static Morphology Parameters.xlsx	figshare	doi:10.6084/m9.figshare.c.4045136	https://doi.org/10.6084/m9.figshare.c.4045136
FUS distal Lyso PARGi to distal	Live imaging of MN in MFCs	DMI6000	Leica	FUS D4 Lyso PARGi to distal.tif	Movies Data Descriptor - for submission.zip	figshare	doi:10.6084/m9.figshare.c.4045136	https://doi.org/10.6084/m9.figshare.c.4045136	Automated object recognition and dynamic tracking with the FIJI Track Mate plugin	Dynamic Tracking Parameter.xlsx	figshare	doi:10.6084/m9.figshare.c.4045136	https://doi.org/10.6084/m9.figshare.c.4045136	Automated object recognition and static morphology analysis with the FIJI Morphology macro	Static Morphology Parameters.xlsx	figshare	doi:10.6084/m9.figshare.c.4045136	https://doi.org/10.6084/m9.figshare.c.4045136
FUS distal Lyso PARGi to distal	Live imaging of MN in MFCs	DMI6000	Leica	FUS D5 Lyso PARGi to distal.tif	Movies Data Descriptor - for submission.zip	figshare	doi:10.6084/m9.figshare.c.4045136	https://doi.org/10.6084/m9.figshare.c.4045136	Automated object recognition and dynamic tracking with the FIJI Track Mate plugin	Dynamic Tracking Parameter.xlsx	figshare	doi:10.6084/m9.figshare.c.4045136	https://doi.org/10.6084/m9.figshare.c.4045136	Automated object recognition and static morphology analysis with the FIJI Morphology macro	Static Morphology Parameters.xlsx	figshare	doi:10.6084/m9.figshare.c.4045136	https://doi.org/10.6084/m9.figshare.c.4045136
FUS distal Lyso PARGi to proximal	Live imaging of MN in MFCs	DMI6000	Leica	FUS D1 Lyso PARGi to proximal.tif	Movies Data Descriptor - for submission.zip	figshare	doi:10.6084/m9.figshare.c.4045136	https://doi.org/10.6084/m9.figshare.c.4045136	Automated object recognition and dynamic tracking with the FIJI Track Mate plugin	Dynamic Tracking Parameter.xlsx	figshare	doi:10.6084/m9.figshare.c.4045136	https://doi.org/10.6084/m9.figshare.c.4045136	Automated object recognition and static morphology analysis with the FIJI Morphology macro	Static Morphology Parameters.xlsx	figshare	doi:10.6084/m9.figshare.c.4045136	https://doi.org/10.6084/m9.figshare.c.4045136
FUS distal Lyso PARGi to proximal	Live imaging of MN in MFCs	DMI6000	Leica	FUS D2 Lyso PARGi to proximal.tif	Movies Data Descriptor - for submission.zip	figshare	doi:10.6084/m9.figshare.c.4045136	https://doi.org/10.6084/m9.figshare.c.4045136	Automated object recognition and dynamic tracking with the FIJI Track Mate plugin	Dynamic Tracking Parameter.xlsx	figshare	doi:10.6084/m9.figshare.c.4045136	https://doi.org/10.6084/m9.figshare.c.4045136	Automated object recognition and static morphology analysis with the FIJI Morphology macro	Static Morphology Parameters.xlsx	figshare	doi:10.6084/m9.figshare.c.4045136	https://doi.org/10.6084/m9.figshare.c.4045136
FUS distal Lyso PARGi to proximal	Live imaging of MN in MFCs	DMI6000	Leica	FUS D3 Lyso PARGi to proximal.tif	Movies Data Descriptor - for submission.zip	figshare	doi:10.6084/m9.figshare.c.4045136	https://doi.org/10.6084/m9.figshare.c.4045136	Automated object recognition and dynamic tracking with the FIJI Track Mate plugin	Dynamic Tracking Parameter.xlsx	figshare	doi:10.6084/m9.figshare.c.4045136	https://doi.org/10.6084/m9.figshare.c.4045136	Automated object recognition and static morphology analysis with the FIJI Morphology macro	Static Morphology Parameters.xlsx	figshare	doi:10.6084/m9.figshare.c.4045136	https://doi.org/10.6084/m9.figshare.c.4045136
FUS distal Lyso PARGi to proximal	Live imaging of MN in MFCs	DMI6000	Leica	FUS D4 Lyso PARGi to proximal.tif	Movies Data Descriptor - for submission.zip	figshare	doi:10.6084/m9.figshare.c.4045136	https://doi.org/10.6084/m9.figshare.c.4045136	Automated object recognition and dynamic tracking with the FIJI Track Mate plugin	Dynamic Tracking Parameter.xlsx	figshare	doi:10.6084/m9.figshare.c.4045136	https://doi.org/10.6084/m9.figshare.c.4045136	Automated object recognition and static morphology analysis with the FIJI Morphology macro	Static Morphology Parameters.xlsx	figshare	doi:10.6084/m9.figshare.c.4045136	https://doi.org/10.6084/m9.figshare.c.4045136
FUS distal Lyso PARGi to proximal	Live imaging of MN in MFCs	DMI6000	Leica	FUS D5 Lyso PARGi to proximal.tif	Movies Data Descriptor - for submission.zip	figshare	doi:10.6084/m9.figshare.c.4045136	https://doi.org/10.6084/m9.figshare.c.4045136	Automated object recognition and dynamic tracking with the FIJI Track Mate plugin	Dynamic Tracking Parameter.xlsx	figshare	doi:10.6084/m9.figshare.c.4045136	https://doi.org/10.6084/m9.figshare.c.4045136	Automated object recognition and static morphology analysis with the FIJI Morphology macro	Static Morphology Parameters.xlsx	figshare	doi:10.6084/m9.figshare.c.4045136	https://doi.org/10.6084/m9.figshare.c.4045136
FUS proximal Lyso Mock	Live imaging of MN in MFCs	DMI6000	Leica	FUS P1 Lyso Mock.tif	Movies Data Descriptor - for submission.zip	figshare	doi:10.6084/m9.figshare.c.4045136	https://doi.org/10.6084/m9.figshare.c.4045136	Automated object recognition and dynamic tracking with the FIJI Track Mate plugin	Dynamic Tracking Parameter.xlsx	figshare	doi:10.6084/m9.figshare.c.4045136	https://doi.org/10.6084/m9.figshare.c.4045136	Automated object recognition and static morphology analysis with the FIJI Morphology macro	Static Morphology Parameters.xlsx	figshare	doi:10.6084/m9.figshare.c.4045136	https://doi.org/10.6084/m9.figshare.c.4045136
FUS proximal Lyso Mock	Live imaging of MN in MFCs	DMI6000	Leica	FUS P2 Lyso Mock.tif	Movies Data Descriptor - for submission.zip	figshare	doi:10.6084/m9.figshare.c.4045136	https://doi.org/10.6084/m9.figshare.c.4045136	Automated object recognition and dynamic tracking with the FIJI Track Mate plugin	Dynamic Tracking Parameter.xlsx	figshare	doi:10.6084/m9.figshare.c.4045136	https://doi.org/10.6084/m9.figshare.c.4045136	Automated object recognition and static morphology analysis with the FIJI Morphology macro	Static Morphology Parameters.xlsx	figshare	doi:10.6084/m9.figshare.c.4045136	https://doi.org/10.6084/m9.figshare.c.4045136
FUS proximal Lyso Mock	Live imaging of MN in MFCs	DMI6000	Leica	FUS P3 Lyso Mock.tif	Movies Data Descriptor - for submission.zip	figshare	doi:10.6084/m9.figshare.c.4045136	https://doi.org/10.6084/m9.figshare.c.4045136	Automated object recognition and dynamic tracking with the FIJI Track Mate plugin	Dynamic Tracking Parameter.xlsx	figshare	doi:10.6084/m9.figshare.c.4045136	https://doi.org/10.6084/m9.figshare.c.4045136	Automated object recognition and static morphology analysis with the FIJI Morphology macro	Static Morphology Parameters.xlsx	figshare	doi:10.6084/m9.figshare.c.4045136	https://doi.org/10.6084/m9.figshare.c.4045136
FUS proximal Lyso Mock	Live imaging of MN in MFCs	DMI6000	Leica	FUS P4 Lyso Mock.tif	Movies Data Descriptor - for submission.zip	figshare	doi:10.6084/m9.figshare.c.4045136	https://doi.org/10.6084/m9.figshare.c.4045136	Automated object recognition and dynamic tracking with the FIJI Track Mate plugin	Dynamic Tracking Parameter.xlsx	figshare	doi:10.6084/m9.figshare.c.4045136	https://doi.org/10.6084/m9.figshare.c.4045136	Automated object recognition and static morphology analysis with the FIJI Morphology macro	Static Morphology Parameters.xlsx	figshare	doi:10.6084/m9.figshare.c.4045136	https://doi.org/10.6084/m9.figshare.c.4045136
FUS proximal Lyso Mock	Live imaging of MN in MFCs	DMI6000	Leica	FUS P5 Lyso Mock.tif	Movies Data Descriptor - for submission.zip	figshare	doi:10.6084/m9.figshare.c.4045136	https://doi.org/10.6084/m9.figshare.c.4045136	Automated object recognition and dynamic tracking with the FIJI Track Mate plugin	Dynamic Tracking Parameter.xlsx	figshare	doi:10.6084/m9.figshare.c.4045136	https://doi.org/10.6084/m9.figshare.c.4045136	Automated object recognition and static morphology analysis with the FIJI Morphology macro	Static Morphology Parameters.xlsx	figshare	doi:10.6084/m9.figshare.c.4045136	https://doi.org/10.6084/m9.figshare.c.4045136
FUS proximal Lyso PARGi to distal	Live imaging of MN in MFCs	DMI6000	Leica	FUS P1 Lyso PARGi to distal.tif	Movies Data Descriptor - for submission.zip	figshare	doi:10.6084/m9.figshare.c.4045136	https://doi.org/10.6084/m9.figshare.c.4045136	Automated object recognition and dynamic tracking with the FIJI Track Mate plugin	Dynamic Tracking Parameter.xlsx	figshare	doi:10.6084/m9.figshare.c.4045136	https://doi.org/10.6084/m9.figshare.c.4045136	Automated object recognition and static morphology analysis with the FIJI Morphology macro	Static Morphology Parameters.xlsx	figshare	doi:10.6084/m9.figshare.c.4045136	https://doi.org/10.6084/m9.figshare.c.4045136
FUS proximal Lyso PARGi to distal	Live imaging of MN in MFCs	DMI6000	Leica	FUS P2 Lyso PARGi to distal.tif	Movies Data Descriptor - for submission.zip	figshare	doi:10.6084/m9.figshare.c.4045136	https://doi.org/10.6084/m9.figshare.c.4045136	Automated object recognition and dynamic tracking with the FIJI Track Mate plugin	Dynamic Tracking Parameter.xlsx	figshare	doi:10.6084/m9.figshare.c.4045136	https://doi.org/10.6084/m9.figshare.c.4045136	Automated object recognition and static morphology analysis with the FIJI Morphology macro	Static Morphology Parameters.xlsx	figshare	doi:10.6084/m9.figshare.c.4045136	https://doi.org/10.6084/m9.figshare.c.4045136
FUS proximal Lyso PARGi to distal	Live imaging of MN in MFCs	DMI6000	Leica	FUS P3 Lyso PARGi to distal.tif	Movies Data Descriptor - for submission.zip	figshare	doi:10.6084/m9.figshare.c.4045136	https://doi.org/10.6084/m9.figshare.c.4045136	Automated object recognition and dynamic tracking with the FIJI Track Mate plugin	Dynamic Tracking Parameter.xlsx	figshare	doi:10.6084/m9.figshare.c.4045136	https://doi.org/10.6084/m9.figshare.c.4045136	Automated object recognition and static morphology analysis with the FIJI Morphology macro	Static Morphology Parameters.xlsx	figshare	doi:10.6084/m9.figshare.c.4045136	https://doi.org/10.6084/m9.figshare.c.4045136
FUS proximal Lyso PARGi to distal	Live imaging of MN in MFCs	DMI6000	Leica	FUS P4 Lyso PARGi to distal.tif	Movies Data Descriptor - for submission.zip	figshare	doi:10.6084/m9.figshare.c.4045136	https://doi.org/10.6084/m9.figshare.c.4045136	Automated object recognition and dynamic tracking with the FIJI Track Mate plugin	Dynamic Tracking Parameter.xlsx	figshare	doi:10.6084/m9.figshare.c.4045136	https://doi.org/10.6084/m9.figshare.c.4045136	Automated object recognition and static morphology analysis with the FIJI Morphology macro	Static Morphology Parameters.xlsx	figshare	doi:10.6084/m9.figshare.c.4045136	https://doi.org/10.6084/m9.figshare.c.4045136
FUS proximal Lyso PARGi to distal	Live imaging of MN in MFCs	DMI6000	Leica	FUS P5 Lyso PARGi to distal.tif	Movies Data Descriptor - for submission.zip	figshare	doi:10.6084/m9.figshare.c.4045136	https://doi.org/10.6084/m9.figshare.c.4045136	Automated object recognition and dynamic tracking with the FIJI Track Mate plugin	Dynamic Tracking Parameter.xlsx	figshare	doi:10.6084/m9.figshare.c.4045136	https://doi.org/10.6084/m9.figshare.c.4045136	Automated object recognition and static morphology analysis with the FIJI Morphology macro	Static Morphology Parameters.xlsx	figshare	doi:10.6084/m9.figshare.c.4045136	https://doi.org/10.6084/m9.figshare.c.4045136
FUS proximal Lyso PARGi to proximal	Live imaging of MN in MFCs	DMI6000	Leica	FUS P1 Lyso PARGi to proximal.tif	Movies Data Descriptor - for submission.zip	figshare	doi:10.6084/m9.figshare.c.4045136	https://doi.org/10.6084/m9.figshare.c.4045136	Automated object recognition and dynamic tracking with the FIJI Track Mate plugin	Dynamic Tracking Parameter.xlsx	figshare	doi:10.6084/m9.figshare.c.4045136	https://doi.org/10.6084/m9.figshare.c.4045136	Automated object recognition and static morphology analysis with the FIJI Morphology macro	Static Morphology Parameters.xlsx	figshare	doi:10.6084/m9.figshare.c.4045136	https://doi.org/10.6084/m9.figshare.c.4045136
FUS proximal Lyso PARGi to proximal	Live imaging of MN in MFCs	DMI6000	Leica	FUS P2 Lyso PARGi to proximal.tif	Movies Data Descriptor - for submission.zip	figshare	doi:10.6084/m9.figshare.c.4045136	https://doi.org/10.6084/m9.figshare.c.4045136	Automated object recognition and dynamic tracking with the FIJI Track Mate plugin	Dynamic Tracking Parameter.xlsx	figshare	doi:10.6084/m9.figshare.c.4045136	https://doi.org/10.6084/m9.figshare.c.4045136	Automated object recognition and static morphology analysis with the FIJI Morphology macro	Static Morphology Parameters.xlsx	figshare	doi:10.6084/m9.figshare.c.4045136	https://doi.org/10.6084/m9.figshare.c.4045136
FUS proximal Lyso PARGi to proximal	Live imaging of MN in MFCs	DMI6000	Leica	FUS P3 Lyso PARGi to proximal.tif	Movies Data Descriptor - for submission.zip	figshare	doi:10.6084/m9.figshare.c.4045136	https://doi.org/10.6084/m9.figshare.c.4045136	Automated object recognition and dynamic tracking with the FIJI Track Mate plugin	Dynamic Tracking Parameter.xlsx	figshare	doi:10.6084/m9.figshare.c.4045136	https://doi.org/10.6084/m9.figshare.c.4045136	Automated object recognition and static morphology analysis with the FIJI Morphology macro	Static Morphology Parameters.xlsx	figshare	doi:10.6084/m9.figshare.c.4045136	https://doi.org/10.6084/m9.figshare.c.4045136
FUS proximal Lyso PARGi to proximal	Live imaging of MN in MFCs	DMI6000	Leica	FUS P4 Lyso PARGi to proximal.tif	Movies Data Descriptor - for submission.zip	figshare	doi:10.6084/m9.figshare.c.4045136	https://doi.org/10.6084/m9.figshare.c.4045136	Automated object recognition and dynamic tracking with the FIJI Track Mate plugin	Dynamic Tracking Parameter.xlsx	figshare	doi:10.6084/m9.figshare.c.4045136	https://doi.org/10.6084/m9.figshare.c.4045136	Automated object recognition and static morphology analysis with the FIJI Morphology macro	Static Morphology Parameters.xlsx	figshare	doi:10.6084/m9.figshare.c.4045136	https://doi.org/10.6084/m9.figshare.c.4045136
FUS proximal Lyso PARGi to proximal	Live imaging of MN in MFCs	DMI6000	Leica	FUS P5 Lyso PARGi to proximal.tif	Movies Data Descriptor - for submission.zip	figshare	doi:10.6084/m9.figshare.c.4045136	https://doi.org/10.6084/m9.figshare.c.4045136	Automated object recognition and dynamic tracking with the FIJI Track Mate plugin	Dynamic Tracking Parameter.xlsx	figshare	doi:10.6084/m9.figshare.c.4045136	https://doi.org/10.6084/m9.figshare.c.4045136	Automated object recognition and static morphology analysis with the FIJI Morphology macro	Static Morphology Parameters.xlsx	figshare	doi:10.6084/m9.figshare.c.4045136	https://doi.org/10.6084/m9.figshare.c.4045136
TDP43 distal Lyso Mock	Live imaging of MN in MFCs	DMI6000	Leica	TDP43 D1 Lyso Mock.tif	Movies Data Descriptor - for submission.zip	figshare	doi:10.6084/m9.figshare.c.4045136	https://doi.org/10.6084/m9.figshare.c.4045136	Automated object recognition and dynamic tracking with the FIJI Track Mate plugin	Dynamic Tracking Parameter.xlsx	figshare	doi:10.6084/m9.figshare.c.4045136	https://doi.org/10.6084/m9.figshare.c.4045136	Automated object recognition and static morphology analysis with the FIJI Morphology macro	Static Morphology Parameters.xlsx	figshare	doi:10.6084/m9.figshare.c.4045136	https://doi.org/10.6084/m9.figshare.c.4045136
TDP43 distal Lyso Mock	Live imaging of MN in MFCs	DMI6000	Leica	TDP43 D2 Lyso Mock.tif	Movies Data Descriptor - for submission.zip	figshare	doi:10.6084/m9.figshare.c.4045136	https://doi.org/10.6084/m9.figshare.c.4045136	Automated object recognition and dynamic tracking with the FIJI Track Mate plugin	Dynamic Tracking Parameter.xlsx	figshare	doi:10.6084/m9.figshare.c.4045136	https://doi.org/10.6084/m9.figshare.c.4045136	Automated object recognition and static morphology analysis with the FIJI Morphology macro	Static Morphology Parameters.xlsx	figshare	doi:10.6084/m9.figshare.c.4045136	https://doi.org/10.6084/m9.figshare.c.4045136
TDP43 distal Lyso Mock	Live imaging of MN in MFCs	DMI6000	Leica	TDP43 D3 Lyso Mock.tif	Movies Data Descriptor - for submission.zip	figshare	doi:10.6084/m9.figshare.c.4045136	https://doi.org/10.6084/m9.figshare.c.4045136	Automated object recognition and dynamic tracking with the FIJI Track Mate plugin	Dynamic Tracking Parameter.xlsx	figshare	doi:10.6084/m9.figshare.c.4045136	https://doi.org/10.6084/m9.figshare.c.4045136	Automated object recognition and static morphology analysis with the FIJI Morphology macro	Static Morphology Parameters.xlsx	figshare	doi:10.6084/m9.figshare.c.4045136	https://doi.org/10.6084/m9.figshare.c.4045136
TDP43 distal Lyso Mock	Live imaging of MN in MFCs	DMI6000	Leica	TDP43 D4 Lyso Mock.tif	Movies Data Descriptor - for submission.zip	figshare	doi:10.6084/m9.figshare.c.4045136	https://doi.org/10.6084/m9.figshare.c.4045136	Automated object recognition and dynamic tracking with the FIJI Track Mate plugin	Dynamic Tracking Parameter.xlsx	figshare	doi:10.6084/m9.figshare.c.4045136	https://doi.org/10.6084/m9.figshare.c.4045136	Automated object recognition and static morphology analysis with the FIJI Morphology macro	Static Morphology Parameters.xlsx	figshare	doi:10.6084/m9.figshare.c.4045136	https://doi.org/10.6084/m9.figshare.c.4045136
TDP43 distal Lyso Mock	Live imaging of MN in MFCs	DMI6000	Leica	TDP43 D5 Lyso Mock.tif	Movies Data Descriptor - for submission.zip	figshare	doi:10.6084/m9.figshare.c.4045136	https://doi.org/10.6084/m9.figshare.c.4045136	Automated object recognition and dynamic tracking with the FIJI Track Mate plugin	Dynamic Tracking Parameter.xlsx	figshare	doi:10.6084/m9.figshare.c.4045136	https://doi.org/10.6084/m9.figshare.c.4045136	Automated object recognition and static morphology analysis with the FIJI Morphology macro	Static Morphology Parameters.xlsx	figshare	doi:10.6084/m9.figshare.c.4045136	https://doi.org/10.6084/m9.figshare.c.4045136
TDP43 proximal Lyso Mock	Live imaging of MN in MFCs	DMI6000	Leica	TDP43 P1 Lyso Mock.tif	Movies Data Descriptor - for submission.zip	figshare	doi:10.6084/m9.figshare.c.4045136	https://doi.org/10.6084/m9.figshare.c.4045136	Automated object recognition and dynamic tracking with the FIJI Track Mate plugin	Dynamic Tracking Parameter.xlsx	figshare	doi:10.6084/m9.figshare.c.4045136	https://doi.org/10.6084/m9.figshare.c.4045136	Automated object recognition and static morphology analysis with the FIJI Morphology macro	Static Morphology Parameters.xlsx	figshare	doi:10.6084/m9.figshare.c.4045136	https://doi.org/10.6084/m9.figshare.c.4045136
TDP43 proximal Lyso Mock	Live imaging of MN in MFCs	DMI6000	Leica	TDP43 P2 Lyso Mock.tif	Movies Data Descriptor - for submission.zip	figshare	doi:10.6084/m9.figshare.c.4045136	https://doi.org/10.6084/m9.figshare.c.4045136	Automated object recognition and dynamic tracking with the FIJI Track Mate plugin	Dynamic Tracking Parameter.xlsx	figshare	doi:10.6084/m9.figshare.c.4045136	https://doi.org/10.6084/m9.figshare.c.4045136	Automated object recognition and static morphology analysis with the FIJI Morphology macro	Static Morphology Parameters.xlsx	figshare	doi:10.6084/m9.figshare.c.4045136	https://doi.org/10.6084/m9.figshare.c.4045136
TDP43 proximal Lyso Mock	Live imaging of MN in MFCs	DMI6000	Leica	TDP43 P3 Lyso Mock.tif	Movies Data Descriptor - for submission.zip	figshare	doi:10.6084/m9.figshare.c.4045136	https://doi.org/10.6084/m9.figshare.c.4045136	Automated object recognition and dynamic tracking with the FIJI Track Mate plugin	Dynamic Tracking Parameter.xlsx	figshare	doi:10.6084/m9.figshare.c.4045136	https://doi.org/10.6084/m9.figshare.c.4045136	Automated object recognition and static morphology analysis with the FIJI Morphology macro	Static Morphology Parameters.xlsx	figshare	doi:10.6084/m9.figshare.c.4045136	https://doi.org/10.6084/m9.figshare.c.4045136
TDP43 proximal Lyso Mock	Live imaging of MN in MFCs	DMI6000	Leica	TDP43 P4 Lyso Mock.tif	Movies Data Descriptor - for submission.zip	figshare	doi:10.6084/m9.figshare.c.4045136	https://doi.org/10.6084/m9.figshare.c.4045136	Automated object recognition and dynamic tracking with the FIJI Track Mate plugin	Dynamic Tracking Parameter.xlsx	figshare	doi:10.6084/m9.figshare.c.4045136	https://doi.org/10.6084/m9.figshare.c.4045136	Automated object recognition and static morphology analysis with the FIJI Morphology macro	Static Morphology Parameters.xlsx	figshare	doi:10.6084/m9.figshare.c.4045136	https://doi.org/10.6084/m9.figshare.c.4045136
TDP43 proximal Lyso Mock	Live imaging of MN in MFCs	DMI6000	Leica	TDP43 P5 Lyso Mock.tif	Movies Data Descriptor - for submission.zip	figshare	doi:10.6084/m9.figshare.c.4045136	https://doi.org/10.6084/m9.figshare.c.4045136	Automated object recognition and dynamic tracking with the FIJI Track Mate plugin	Dynamic Tracking Parameter.xlsx	figshare	doi:10.6084/m9.figshare.c.4045136	https://doi.org/10.6084/m9.figshare.c.4045136	Automated object recognition and static morphology analysis with the FIJI Morphology macro	Static Morphology Parameters.xlsx	figshare	doi:10.6084/m9.figshare.c.4045136	https://doi.org/10.6084/m9.figshare.c.4045136
