# Supplementary material for: High content organelle trafficking enables disease state profiling as powerful tool for disease modelling
Source: Sci Data. 2018 Nov 13;5:180241. doi: 10.1038/sdata.2018.241 (PMC6233479; doi:10.1038/sdata.2018.241)
Supplement: Supplementary file 1 [file sdata2018241-isa1.zip › a_Hermann174B_mitochondrion.txt]

Sample Name	Protocol REF	Parameter Value[instrument]	Parameter Value[manufacturer]	Assay Name	Raw Data File	Comment[Data Repository]	Comment[Data Record Accession]	Comment[Data Record URI]	Protocol REF	Derived Data File	Comment[Data Repository]	Comment[Data Record Accession]	Comment[Data Record URI]	Protocol REF	Derived Data File	Comment[Data Repository]	Comment[Data Record Accession]	Comment[Data Record URI]
Ctrl distal Mito M1 and Mdivi1	Live imaging of MN in MFCs	DMI6000	Leica	Ctrl D1 Mito M1&Mdivi1.tif	Movies Data Descriptor - for submission.zip	figshare	doi:10.6084/m9.figshare.c.4045136	https://doi.org/10.6084/m9.figshare.c.4045136	Automated object recognition and dynamic tracking with the FIJI Track Mate plugin	Dynamic Tracking Parameter.xlsx	figshare	doi:10.6084/m9.figshare.c.4045136	https://doi.org/10.6084/m9.figshare.c.4045136	Automated object recognition and static morphology analysis with the FIJI Morphology macro	Static Morphology Parameters.xlsx	figshare	doi:10.6084/m9.figshare.c.4045136	https://doi.org/10.6084/m9.figshare.c.4045136
Ctrl distal Mito M1 and Mdivi1	Live imaging of MN in MFCs	DMI6000	Leica	Ctrl D2 Mito M1&Mdivi1.tif	Movies Data Descriptor - for submission.zip	figshare	doi:10.6084/m9.figshare.c.4045136	https://doi.org/10.6084/m9.figshare.c.4045136	Automated object recognition and dynamic tracking with the FIJI Track Mate plugin	Dynamic Tracking Parameter.xlsx	figshare	doi:10.6084/m9.figshare.c.4045136	https://doi.org/10.6084/m9.figshare.c.4045136	Automated object recognition and static morphology analysis with the FIJI Morphology macro	Static Morphology Parameters.xlsx	figshare	doi:10.6084/m9.figshare.c.4045136	https://doi.org/10.6084/m9.figshare.c.4045136
Ctrl distal Mito M1 and Mdivi1	Live imaging of MN in MFCs	DMI6000	Leica	Ctrl D3 Mito M1&Mdivi1.tif	Movies Data Descriptor - for submission.zip	figshare	doi:10.6084/m9.figshare.c.4045136	https://doi.org/10.6084/m9.figshare.c.4045136	Automated object recognition and dynamic tracking with the FIJI Track Mate plugin	Dynamic Tracking Parameter.xlsx	figshare	doi:10.6084/m9.figshare.c.4045136	https://doi.org/10.6084/m9.figshare.c.4045136	Automated object recognition and static morphology analysis with the FIJI Morphology macro	Static Morphology Parameters.xlsx	figshare	doi:10.6084/m9.figshare.c.4045136	https://doi.org/10.6084/m9.figshare.c.4045136
Ctrl distal Mito M1 and Mdivi1	Live imaging of MN in MFCs	DMI6000	Leica	Ctrl D4 Mito M1&Mdivi1.tif	Movies Data Descriptor - for submission.zip	figshare	doi:10.6084/m9.figshare.c.4045136	https://doi.org/10.6084/m9.figshare.c.4045136	Automated object recognition and dynamic tracking with the FIJI Track Mate plugin	Dynamic Tracking Parameter.xlsx	figshare	doi:10.6084/m9.figshare.c.4045136	https://doi.org/10.6084/m9.figshare.c.4045136	Automated object recognition and static morphology analysis with the FIJI Morphology macro	Static Morphology Parameters.xlsx	figshare	doi:10.6084/m9.figshare.c.4045136	https://doi.org/10.6084/m9.figshare.c.4045136
Ctrl distal Mito M1 and Mdivi1	Live imaging of MN in MFCs	DMI6000	Leica	Ctrl D5 Mito M1&Mdivi1.tif	Movies Data Descriptor - for submission.zip	figshare	doi:10.6084/m9.figshare.c.4045136	https://doi.org/10.6084/m9.figshare.c.4045136	Automated object recognition and dynamic tracking with the FIJI Track Mate plugin	Dynamic Tracking Parameter.xlsx	figshare	doi:10.6084/m9.figshare.c.4045136	https://doi.org/10.6084/m9.figshare.c.4045136	Automated object recognition and static morphology analysis with the FIJI Morphology macro	Static Morphology Parameters.xlsx	figshare	doi:10.6084/m9.figshare.c.4045136	https://doi.org/10.6084/m9.figshare.c.4045136
Ctrl distal Mito Mock	Live imaging of MN in MFCs	DMI6000	Leica	Ctrl D1 Mito Mock.tif	Movies Data Descriptor - for submission.zip	figshare	doi:10.6084/m9.figshare.c.4045136	https://doi.org/10.6084/m9.figshare.c.4045136	Automated object recognition and dynamic tracking with the FIJI Track Mate plugin	Dynamic Tracking Parameter.xlsx	figshare	doi:10.6084/m9.figshare.c.4045136	https://doi.org/10.6084/m9.figshare.c.4045136	Automated object recognition and static morphology analysis with the FIJI Morphology macro	Static Morphology Parameters.xlsx	figshare	doi:10.6084/m9.figshare.c.4045136	https://doi.org/10.6084/m9.figshare.c.4045136
Ctrl distal Mito Mock	Live imaging of MN in MFCs	DMI6000	Leica	Ctrl D2 Mito Mock.tif	Movies Data Descriptor - for submission.zip	figshare	doi:10.6084/m9.figshare.c.4045136	https://doi.org/10.6084/m9.figshare.c.4045136	Automated object recognition and dynamic tracking with the FIJI Track Mate plugin	Dynamic Tracking Parameter.xlsx	figshare	doi:10.6084/m9.figshare.c.4045136	https://doi.org/10.6084/m9.figshare.c.4045136	Automated object recognition and static morphology analysis with the FIJI Morphology macro	Static Morphology Parameters.xlsx	figshare	doi:10.6084/m9.figshare.c.4045136	https://doi.org/10.6084/m9.figshare.c.4045136
Ctrl distal Mito Mock	Live imaging of MN in MFCs	DMI6000	Leica	Ctrl D3 Mito Mock.tif	Movies Data Descriptor - for submission.zip	figshare	doi:10.6084/m9.figshare.c.4045136	https://doi.org/10.6084/m9.figshare.c.4045136	Automated object recognition and dynamic tracking with the FIJI Track Mate plugin	Dynamic Tracking Parameter.xlsx	figshare	doi:10.6084/m9.figshare.c.4045136	https://doi.org/10.6084/m9.figshare.c.4045136	Automated object recognition and static morphology analysis with the FIJI Morphology macro	Static Morphology Parameters.xlsx	figshare	doi:10.6084/m9.figshare.c.4045136	https://doi.org/10.6084/m9.figshare.c.4045136
Ctrl distal Mito Mock	Live imaging of MN in MFCs	DMI6000	Leica	Ctrl D4 Mito Mock.tif	Movies Data Descriptor - for submission.zip	figshare	doi:10.6084/m9.figshare.c.4045136	https://doi.org/10.6084/m9.figshare.c.4045136	Automated object recognition and dynamic tracking with the FIJI Track Mate plugin	Dynamic Tracking Parameter.xlsx	figshare	doi:10.6084/m9.figshare.c.4045136	https://doi.org/10.6084/m9.figshare.c.4045136	Automated object recognition and static morphology analysis with the FIJI Morphology macro	Static Morphology Parameters.xlsx	figshare	doi:10.6084/m9.figshare.c.4045136	https://doi.org/10.6084/m9.figshare.c.4045136
Ctrl distal Mito Mock	Live imaging of MN in MFCs	DMI6000	Leica	Ctrl D5 Mito Mock.tif	Movies Data Descriptor - for submission.zip	figshare	doi:10.6084/m9.figshare.c.4045136	https://doi.org/10.6084/m9.figshare.c.4045136	Automated object recognition and dynamic tracking with the FIJI Track Mate plugin	Dynamic Tracking Parameter.xlsx	figshare	doi:10.6084/m9.figshare.c.4045136	https://doi.org/10.6084/m9.figshare.c.4045136	Automated object recognition and static morphology analysis with the FIJI Morphology macro	Static Morphology Parameters.xlsx	figshare	doi:10.6084/m9.figshare.c.4045136	https://doi.org/10.6084/m9.figshare.c.4045136
Ctrl distal Mito Noco	Live imaging of MN in MFCs	DMI6000	Leica	Ctrl D1 Mito Noco.tif	Movies Data Descriptor - for submission.zip	figshare	doi:10.6084/m9.figshare.c.4045136	https://doi.org/10.6084/m9.figshare.c.4045136	Automated object recognition and dynamic tracking with the FIJI Track Mate plugin	Dynamic Tracking Parameter.xlsx	figshare	doi:10.6084/m9.figshare.c.4045136	https://doi.org/10.6084/m9.figshare.c.4045136	Automated object recognition and static morphology analysis with the FIJI Morphology macro	Static Morphology Parameters.xlsx	figshare	doi:10.6084/m9.figshare.c.4045136	https://doi.org/10.6084/m9.figshare.c.4045136
Ctrl distal Mito Noco	Live imaging of MN in MFCs	DMI6000	Leica	Ctrl D2 Mito Noco.tif	Movies Data Descriptor - for submission.zip	figshare	doi:10.6084/m9.figshare.c.4045136	https://doi.org/10.6084/m9.figshare.c.4045136	Automated object recognition and dynamic tracking with the FIJI Track Mate plugin	Dynamic Tracking Parameter.xlsx	figshare	doi:10.6084/m9.figshare.c.4045136	https://doi.org/10.6084/m9.figshare.c.4045136	Automated object recognition and static morphology analysis with the FIJI Morphology macro	Static Morphology Parameters.xlsx	figshare	doi:10.6084/m9.figshare.c.4045136	https://doi.org/10.6084/m9.figshare.c.4045136
Ctrl distal Mito Noco	Live imaging of MN in MFCs	DMI6000	Leica	Ctrl D3 Mito Noco.tif	Movies Data Descriptor - for submission.zip	figshare	doi:10.6084/m9.figshare.c.4045136	https://doi.org/10.6084/m9.figshare.c.4045136	Automated object recognition and dynamic tracking with the FIJI Track Mate plugin	Dynamic Tracking Parameter.xlsx	figshare	doi:10.6084/m9.figshare.c.4045136	https://doi.org/10.6084/m9.figshare.c.4045136	Automated object recognition and static morphology analysis with the FIJI Morphology macro	Static Morphology Parameters.xlsx	figshare	doi:10.6084/m9.figshare.c.4045136	https://doi.org/10.6084/m9.figshare.c.4045136
Ctrl distal Mito Noco	Live imaging of MN in MFCs	DMI6000	Leica	Ctrl D4 Mito Noco.tif	Movies Data Descriptor - for submission.zip	figshare	doi:10.6084/m9.figshare.c.4045136	https://doi.org/10.6084/m9.figshare.c.4045136	Automated object recognition and dynamic tracking with the FIJI Track Mate plugin	Dynamic Tracking Parameter.xlsx	figshare	doi:10.6084/m9.figshare.c.4045136	https://doi.org/10.6084/m9.figshare.c.4045136	Automated object recognition and static morphology analysis with the FIJI Morphology macro	Static Morphology Parameters.xlsx	figshare	doi:10.6084/m9.figshare.c.4045136	https://doi.org/10.6084/m9.figshare.c.4045136
Ctrl distal Mito Noco	Live imaging of MN in MFCs	DMI6000	Leica	Ctrl D5 Mito Noco.tif	Movies Data Descriptor - for submission.zip	figshare	doi:10.6084/m9.figshare.c.4045136	https://doi.org/10.6084/m9.figshare.c.4045136	Automated object recognition and dynamic tracking with the FIJI Track Mate plugin	Dynamic Tracking Parameter.xlsx	figshare	doi:10.6084/m9.figshare.c.4045136	https://doi.org/10.6084/m9.figshare.c.4045136	Automated object recognition and static morphology analysis with the FIJI Morphology macro	Static Morphology Parameters.xlsx	figshare	doi:10.6084/m9.figshare.c.4045136	https://doi.org/10.6084/m9.figshare.c.4045136
Ctrl distal Mito OligoA	Live imaging of MN in MFCs	DMI6000	Leica	Ctrl D1 Mito OligoA.tif	Movies Data Descriptor - for submission.zip	figshare	doi:10.6084/m9.figshare.c.4045136	https://doi.org/10.6084/m9.figshare.c.4045136	Automated object recognition and dynamic tracking with the FIJI Track Mate plugin	Dynamic Tracking Parameter.xlsx	figshare	doi:10.6084/m9.figshare.c.4045136	https://doi.org/10.6084/m9.figshare.c.4045136	Automated object recognition and static morphology analysis with the FIJI Morphology macro	Static Morphology Parameters.xlsx	figshare	doi:10.6084/m9.figshare.c.4045136	https://doi.org/10.6084/m9.figshare.c.4045136
Ctrl distal Mito OligoA	Live imaging of MN in MFCs	DMI6000	Leica	Ctrl D2 Mito OligoA.tif	Movies Data Descriptor - for submission.zip	figshare	doi:10.6084/m9.figshare.c.4045136	https://doi.org/10.6084/m9.figshare.c.4045136	Automated object recognition and dynamic tracking with the FIJI Track Mate plugin	Dynamic Tracking Parameter.xlsx	figshare	doi:10.6084/m9.figshare.c.4045136	https://doi.org/10.6084/m9.figshare.c.4045136	Automated object recognition and static morphology analysis with the FIJI Morphology macro	Static Morphology Parameters.xlsx	figshare	doi:10.6084/m9.figshare.c.4045136	https://doi.org/10.6084/m9.figshare.c.4045136
Ctrl distal Mito OligoA	Live imaging of MN in MFCs	DMI6000	Leica	Ctrl D3 Mito OligoA.tif	Movies Data Descriptor - for submission.zip	figshare	doi:10.6084/m9.figshare.c.4045136	https://doi.org/10.6084/m9.figshare.c.4045136	Automated object recognition and dynamic tracking with the FIJI Track Mate plugin	Dynamic Tracking Parameter.xlsx	figshare	doi:10.6084/m9.figshare.c.4045136	https://doi.org/10.6084/m9.figshare.c.4045136	Automated object recognition and static morphology analysis with the FIJI Morphology macro	Static Morphology Parameters.xlsx	figshare	doi:10.6084/m9.figshare.c.4045136	https://doi.org/10.6084/m9.figshare.c.4045136
Ctrl distal Mito OligoA	Live imaging of MN in MFCs	DMI6000	Leica	Ctrl D4 Mito OligoA.tif	Movies Data Descriptor - for submission.zip	figshare	doi:10.6084/m9.figshare.c.4045136	https://doi.org/10.6084/m9.figshare.c.4045136	Automated object recognition and dynamic tracking with the FIJI Track Mate plugin	Dynamic Tracking Parameter.xlsx	figshare	doi:10.6084/m9.figshare.c.4045136	https://doi.org/10.6084/m9.figshare.c.4045136	Automated object recognition and static morphology analysis with the FIJI Morphology macro	Static Morphology Parameters.xlsx	figshare	doi:10.6084/m9.figshare.c.4045136	https://doi.org/10.6084/m9.figshare.c.4045136
Ctrl distal Mito OligoA	Live imaging of MN in MFCs	DMI6000	Leica	Ctrl D5 Mito OligoA.tif	Movies Data Descriptor - for submission.zip	figshare	doi:10.6084/m9.figshare.c.4045136	https://doi.org/10.6084/m9.figshare.c.4045136	Automated object recognition and dynamic tracking with the FIJI Track Mate plugin	Dynamic Tracking Parameter.xlsx	figshare	doi:10.6084/m9.figshare.c.4045136	https://doi.org/10.6084/m9.figshare.c.4045136	Automated object recognition and static morphology analysis with the FIJI Morphology macro	Static Morphology Parameters.xlsx	figshare	doi:10.6084/m9.figshare.c.4045136	https://doi.org/10.6084/m9.figshare.c.4045136
Ctrl distal Mito PARproximali to distal	Live imaging of MN in MFCs	DMI6000	Leica	Ctrl D1 Mito PARP1i to distal.tif	Movies Data Descriptor - for submission.zip	figshare	doi:10.6084/m9.figshare.c.4045136	https://doi.org/10.6084/m9.figshare.c.4045136	Automated object recognition and dynamic tracking with the FIJI Track Mate plugin	Dynamic Tracking Parameter.xlsx	figshare	doi:10.6084/m9.figshare.c.4045136	https://doi.org/10.6084/m9.figshare.c.4045136	Automated object recognition and static morphology analysis with the FIJI Morphology macro	Static Morphology Parameters.xlsx	figshare	doi:10.6084/m9.figshare.c.4045136	https://doi.org/10.6084/m9.figshare.c.4045136
Ctrl distal Mito PARproximali to distal	Live imaging of MN in MFCs	DMI6000	Leica	Ctrl D2 Mito PARP1i to distal.tif	Movies Data Descriptor - for submission.zip	figshare	doi:10.6084/m9.figshare.c.4045136	https://doi.org/10.6084/m9.figshare.c.4045136	Automated object recognition and dynamic tracking with the FIJI Track Mate plugin	Dynamic Tracking Parameter.xlsx	figshare	doi:10.6084/m9.figshare.c.4045136	https://doi.org/10.6084/m9.figshare.c.4045136	Automated object recognition and static morphology analysis with the FIJI Morphology macro	Static Morphology Parameters.xlsx	figshare	doi:10.6084/m9.figshare.c.4045136	https://doi.org/10.6084/m9.figshare.c.4045136
Ctrl distal Mito PARproximali to distal	Live imaging of MN in MFCs	DMI6000	Leica	Ctrl D3 Mito PARP1i to distal.tif	Movies Data Descriptor - for submission.zip	figshare	doi:10.6084/m9.figshare.c.4045136	https://doi.org/10.6084/m9.figshare.c.4045136	Automated object recognition and dynamic tracking with the FIJI Track Mate plugin	Dynamic Tracking Parameter.xlsx	figshare	doi:10.6084/m9.figshare.c.4045136	https://doi.org/10.6084/m9.figshare.c.4045136	Automated object recognition and static morphology analysis with the FIJI Morphology macro	Static Morphology Parameters.xlsx	figshare	doi:10.6084/m9.figshare.c.4045136	https://doi.org/10.6084/m9.figshare.c.4045136
Ctrl distal Mito PARproximali to distal	Live imaging of MN in MFCs	DMI6000	Leica	Ctrl D4 Mito PARP1i to distal.tif	Movies Data Descriptor - for submission.zip	figshare	doi:10.6084/m9.figshare.c.4045136	https://doi.org/10.6084/m9.figshare.c.4045136	Automated object recognition and dynamic tracking with the FIJI Track Mate plugin	Dynamic Tracking Parameter.xlsx	figshare	doi:10.6084/m9.figshare.c.4045136	https://doi.org/10.6084/m9.figshare.c.4045136	Automated object recognition and static morphology analysis with the FIJI Morphology macro	Static Morphology Parameters.xlsx	figshare	doi:10.6084/m9.figshare.c.4045136	https://doi.org/10.6084/m9.figshare.c.4045136
Ctrl distal Mito PARproximali to distal	Live imaging of MN in MFCs	DMI6000	Leica	Ctrl D5 Mito PARP1i to distal.tif	Movies Data Descriptor - for submission.zip	figshare	doi:10.6084/m9.figshare.c.4045136	https://doi.org/10.6084/m9.figshare.c.4045136	Automated object recognition and dynamic tracking with the FIJI Track Mate plugin	Dynamic Tracking Parameter.xlsx	figshare	doi:10.6084/m9.figshare.c.4045136	https://doi.org/10.6084/m9.figshare.c.4045136	Automated object recognition and static morphology analysis with the FIJI Morphology macro	Static Morphology Parameters.xlsx	figshare	doi:10.6084/m9.figshare.c.4045136	https://doi.org/10.6084/m9.figshare.c.4045136
Ctrl distal Mito PARproximali to proximal	Live imaging of MN in MFCs	DMI6000	Leica	Ctrl D1 Mito PARP1i to proximal.tif	Movies Data Descriptor - for submission.zip	figshare	doi:10.6084/m9.figshare.c.4045136	https://doi.org/10.6084/m9.figshare.c.4045136	Automated object recognition and dynamic tracking with the FIJI Track Mate plugin	Dynamic Tracking Parameter.xlsx	figshare	doi:10.6084/m9.figshare.c.4045136	https://doi.org/10.6084/m9.figshare.c.4045136	Automated object recognition and static morphology analysis with the FIJI Morphology macro	Static Morphology Parameters.xlsx	figshare	doi:10.6084/m9.figshare.c.4045136	https://doi.org/10.6084/m9.figshare.c.4045136
Ctrl distal Mito PARproximali to proximal	Live imaging of MN in MFCs	DMI6000	Leica	Ctrl D2 Mito PARP1i to proximal.tif	Movies Data Descriptor - for submission.zip	figshare	doi:10.6084/m9.figshare.c.4045136	https://doi.org/10.6084/m9.figshare.c.4045136	Automated object recognition and dynamic tracking with the FIJI Track Mate plugin	Dynamic Tracking Parameter.xlsx	figshare	doi:10.6084/m9.figshare.c.4045136	https://doi.org/10.6084/m9.figshare.c.4045136	Automated object recognition and static morphology analysis with the FIJI Morphology macro	Static Morphology Parameters.xlsx	figshare	doi:10.6084/m9.figshare.c.4045136	https://doi.org/10.6084/m9.figshare.c.4045136
Ctrl distal Mito PARproximali to proximal	Live imaging of MN in MFCs	DMI6000	Leica	Ctrl D3 Mito PARP1i to proximal.tif	Movies Data Descriptor - for submission.zip	figshare	doi:10.6084/m9.figshare.c.4045136	https://doi.org/10.6084/m9.figshare.c.4045136	Automated object recognition and dynamic tracking with the FIJI Track Mate plugin	Dynamic Tracking Parameter.xlsx	figshare	doi:10.6084/m9.figshare.c.4045136	https://doi.org/10.6084/m9.figshare.c.4045136	Automated object recognition and static morphology analysis with the FIJI Morphology macro	Static Morphology Parameters.xlsx	figshare	doi:10.6084/m9.figshare.c.4045136	https://doi.org/10.6084/m9.figshare.c.4045136
Ctrl distal Mito PARproximali to proximal	Live imaging of MN in MFCs	DMI6000	Leica	Ctrl D4 Mito PARP1i to proximal.tif	Movies Data Descriptor - for submission.zip	figshare	doi:10.6084/m9.figshare.c.4045136	https://doi.org/10.6084/m9.figshare.c.4045136	Automated object recognition and dynamic tracking with the FIJI Track Mate plugin	Dynamic Tracking Parameter.xlsx	figshare	doi:10.6084/m9.figshare.c.4045136	https://doi.org/10.6084/m9.figshare.c.4045136	Automated object recognition and static morphology analysis with the FIJI Morphology macro	Static Morphology Parameters.xlsx	figshare	doi:10.6084/m9.figshare.c.4045136	https://doi.org/10.6084/m9.figshare.c.4045136
Ctrl distal Mito PARproximali to proximal	Live imaging of MN in MFCs	DMI6000	Leica	Ctrl D5 Mito PARP1i to proximal.tif	Movies Data Descriptor - for submission.zip	figshare	doi:10.6084/m9.figshare.c.4045136	https://doi.org/10.6084/m9.figshare.c.4045136	Automated object recognition and dynamic tracking with the FIJI Track Mate plugin	Dynamic Tracking Parameter.xlsx	figshare	doi:10.6084/m9.figshare.c.4045136	https://doi.org/10.6084/m9.figshare.c.4045136	Automated object recognition and static morphology analysis with the FIJI Morphology macro	Static Morphology Parameters.xlsx	figshare	doi:10.6084/m9.figshare.c.4045136	https://doi.org/10.6084/m9.figshare.c.4045136
Ctrl proximal Mito M1 and Mdivi1	Live imaging of MN in MFCs	DMI6000	Leica	Ctrl P1 Mito M1&Mdivi1.tif	Movies Data Descriptor - for submission.zip	figshare	doi:10.6084/m9.figshare.c.4045136	https://doi.org/10.6084/m9.figshare.c.4045136	Automated object recognition and dynamic tracking with the FIJI Track Mate plugin	Dynamic Tracking Parameter.xlsx	figshare	doi:10.6084/m9.figshare.c.4045136	https://doi.org/10.6084/m9.figshare.c.4045136	Automated object recognition and static morphology analysis with the FIJI Morphology macro	Static Morphology Parameters.xlsx	figshare	doi:10.6084/m9.figshare.c.4045136	https://doi.org/10.6084/m9.figshare.c.4045136
Ctrl proximal Mito M1 and Mdivi1	Live imaging of MN in MFCs	DMI6000	Leica	Ctrl P2 Mito M1&Mdivi1.tif	Movies Data Descriptor - for submission.zip	figshare	doi:10.6084/m9.figshare.c.4045136	https://doi.org/10.6084/m9.figshare.c.4045136	Automated object recognition and dynamic tracking with the FIJI Track Mate plugin	Dynamic Tracking Parameter.xlsx	figshare	doi:10.6084/m9.figshare.c.4045136	https://doi.org/10.6084/m9.figshare.c.4045136	Automated object recognition and static morphology analysis with the FIJI Morphology macro	Static Morphology Parameters.xlsx	figshare	doi:10.6084/m9.figshare.c.4045136	https://doi.org/10.6084/m9.figshare.c.4045136
Ctrl proximal Mito M1 and Mdivi1	Live imaging of MN in MFCs	DMI6000	Leica	Ctrl P3 Mito M1&Mdivi1.tif	Movies Data Descriptor - for submission.zip	figshare	doi:10.6084/m9.figshare.c.4045136	https://doi.org/10.6084/m9.figshare.c.4045136	Automated object recognition and dynamic tracking with the FIJI Track Mate plugin	Dynamic Tracking Parameter.xlsx	figshare	doi:10.6084/m9.figshare.c.4045136	https://doi.org/10.6084/m9.figshare.c.4045136	Automated object recognition and static morphology analysis with the FIJI Morphology macro	Static Morphology Parameters.xlsx	figshare	doi:10.6084/m9.figshare.c.4045136	https://doi.org/10.6084/m9.figshare.c.4045136
Ctrl proximal Mito M1 and Mdivi1	Live imaging of MN in MFCs	DMI6000	Leica	Ctrl P4 Mito M1&Mdivi1.tif	Movies Data Descriptor - for submission.zip	figshare	doi:10.6084/m9.figshare.c.4045136	https://doi.org/10.6084/m9.figshare.c.4045136	Automated object recognition and dynamic tracking with the FIJI Track Mate plugin	Dynamic Tracking Parameter.xlsx	figshare	doi:10.6084/m9.figshare.c.4045136	https://doi.org/10.6084/m9.figshare.c.4045136	Automated object recognition and static morphology analysis with the FIJI Morphology macro	Static Morphology Parameters.xlsx	figshare	doi:10.6084/m9.figshare.c.4045136	https://doi.org/10.6084/m9.figshare.c.4045136
Ctrl proximal Mito M1 and Mdivi1	Live imaging of MN in MFCs	DMI6000	Leica	Ctrl P5 Mito M1&Mdivi1.tif	Movies Data Descriptor - for submission.zip	figshare	doi:10.6084/m9.figshare.c.4045136	https://doi.org/10.6084/m9.figshare.c.4045136	Automated object recognition and dynamic tracking with the FIJI Track Mate plugin	Dynamic Tracking Parameter.xlsx	figshare	doi:10.6084/m9.figshare.c.4045136	https://doi.org/10.6084/m9.figshare.c.4045136	Automated object recognition and static morphology analysis with the FIJI Morphology macro	Static Morphology Parameters.xlsx	figshare	doi:10.6084/m9.figshare.c.4045136	https://doi.org/10.6084/m9.figshare.c.4045136
Ctrl proximal Mito Mock	Live imaging of MN in MFCs	DMI6000	Leica	Ctrl P1 Mito Mock.tif	Movies Data Descriptor - for submission.zip	figshare	doi:10.6084/m9.figshare.c.4045136	https://doi.org/10.6084/m9.figshare.c.4045136	Automated object recognition and dynamic tracking with the FIJI Track Mate plugin	Dynamic Tracking Parameter.xlsx	figshare	doi:10.6084/m9.figshare.c.4045136	https://doi.org/10.6084/m9.figshare.c.4045136	Automated object recognition and static morphology analysis with the FIJI Morphology macro	Static Morphology Parameters.xlsx	figshare	doi:10.6084/m9.figshare.c.4045136	https://doi.org/10.6084/m9.figshare.c.4045136
Ctrl proximal Mito Mock	Live imaging of MN in MFCs	DMI6000	Leica	Ctrl P2 Mito Mock.tif	Movies Data Descriptor - for submission.zip	figshare	doi:10.6084/m9.figshare.c.4045136	https://doi.org/10.6084/m9.figshare.c.4045136	Automated object recognition and dynamic tracking with the FIJI Track Mate plugin	Dynamic Tracking Parameter.xlsx	figshare	doi:10.6084/m9.figshare.c.4045136	https://doi.org/10.6084/m9.figshare.c.4045136	Automated object recognition and static morphology analysis with the FIJI Morphology macro	Static Morphology Parameters.xlsx	figshare	doi:10.6084/m9.figshare.c.4045136	https://doi.org/10.6084/m9.figshare.c.4045136
Ctrl proximal Mito Mock	Live imaging of MN in MFCs	DMI6000	Leica	Ctrl P3 Mito Mock.tif	Movies Data Descriptor - for submission.zip	figshare	doi:10.6084/m9.figshare.c.4045136	https://doi.org/10.6084/m9.figshare.c.4045136	Automated object recognition and dynamic tracking with the FIJI Track Mate plugin	Dynamic Tracking Parameter.xlsx	figshare	doi:10.6084/m9.figshare.c.4045136	https://doi.org/10.6084/m9.figshare.c.4045136	Automated object recognition and static morphology analysis with the FIJI Morphology macro	Static Morphology Parameters.xlsx	figshare	doi:10.6084/m9.figshare.c.4045136	https://doi.org/10.6084/m9.figshare.c.4045136
Ctrl proximal Mito Mock	Live imaging of MN in MFCs	DMI6000	Leica	Ctrl P4 Mito Mock.tif	Movies Data Descriptor - for submission.zip	figshare	doi:10.6084/m9.figshare.c.4045136	https://doi.org/10.6084/m9.figshare.c.4045136	Automated object recognition and dynamic tracking with the FIJI Track Mate plugin	Dynamic Tracking Parameter.xlsx	figshare	doi:10.6084/m9.figshare.c.4045136	https://doi.org/10.6084/m9.figshare.c.4045136	Automated object recognition and static morphology analysis with the FIJI Morphology macro	Static Morphology Parameters.xlsx	figshare	doi:10.6084/m9.figshare.c.4045136	https://doi.org/10.6084/m9.figshare.c.4045136
Ctrl proximal Mito Mock	Live imaging of MN in MFCs	DMI6000	Leica	Ctrl P5 Mito Mock.tif	Movies Data Descriptor - for submission.zip	figshare	doi:10.6084/m9.figshare.c.4045136	https://doi.org/10.6084/m9.figshare.c.4045136	Automated object recognition and dynamic tracking with the FIJI Track Mate plugin	Dynamic Tracking Parameter.xlsx	figshare	doi:10.6084/m9.figshare.c.4045136	https://doi.org/10.6084/m9.figshare.c.4045136	Automated object recognition and static morphology analysis with the FIJI Morphology macro	Static Morphology Parameters.xlsx	figshare	doi:10.6084/m9.figshare.c.4045136	https://doi.org/10.6084/m9.figshare.c.4045136
Ctrl proximal Mito Noco	Live imaging of MN in MFCs	DMI6000	Leica	Ctrl P1 Mito Noco.tif	Movies Data Descriptor - for submission.zip	figshare	doi:10.6084/m9.figshare.c.4045136	https://doi.org/10.6084/m9.figshare.c.4045136	Automated object recognition and dynamic tracking with the FIJI Track Mate plugin	Dynamic Tracking Parameter.xlsx	figshare	doi:10.6084/m9.figshare.c.4045136	https://doi.org/10.6084/m9.figshare.c.4045136	Automated object recognition and static morphology analysis with the FIJI Morphology macro	Static Morphology Parameters.xlsx	figshare	doi:10.6084/m9.figshare.c.4045136	https://doi.org/10.6084/m9.figshare.c.4045136
Ctrl proximal Mito Noco	Live imaging of MN in MFCs	DMI6000	Leica	Ctrl P2 Mito Noco.tif	Movies Data Descriptor - for submission.zip	figshare	doi:10.6084/m9.figshare.c.4045136	https://doi.org/10.6084/m9.figshare.c.4045136	Automated object recognition and dynamic tracking with the FIJI Track Mate plugin	Dynamic Tracking Parameter.xlsx	figshare	doi:10.6084/m9.figshare.c.4045136	https://doi.org/10.6084/m9.figshare.c.4045136	Automated object recognition and static morphology analysis with the FIJI Morphology macro	Static Morphology Parameters.xlsx	figshare	doi:10.6084/m9.figshare.c.4045136	https://doi.org/10.6084/m9.figshare.c.4045136
Ctrl proximal Mito Noco	Live imaging of MN in MFCs	DMI6000	Leica	Ctrl P3 Mito Noco.tif	Movies Data Descriptor - for submission.zip	figshare	doi:10.6084/m9.figshare.c.4045136	https://doi.org/10.6084/m9.figshare.c.4045136	Automated object recognition and dynamic tracking with the FIJI Track Mate plugin	Dynamic Tracking Parameter.xlsx	figshare	doi:10.6084/m9.figshare.c.4045136	https://doi.org/10.6084/m9.figshare.c.4045136	Automated object recognition and static morphology analysis with the FIJI Morphology macro	Static Morphology Parameters.xlsx	figshare	doi:10.6084/m9.figshare.c.4045136	https://doi.org/10.6084/m9.figshare.c.4045136
Ctrl proximal Mito Noco	Live imaging of MN in MFCs	DMI6000	Leica	Ctrl P4 Mito Noco.tif	Movies Data Descriptor - for submission.zip	figshare	doi:10.6084/m9.figshare.c.4045136	https://doi.org/10.6084/m9.figshare.c.4045136	Automated object recognition and dynamic tracking with the FIJI Track Mate plugin	Dynamic Tracking Parameter.xlsx	figshare	doi:10.6084/m9.figshare.c.4045136	https://doi.org/10.6084/m9.figshare.c.4045136	Automated object recognition and static morphology analysis with the FIJI Morphology macro	Static Morphology Parameters.xlsx	figshare	doi:10.6084/m9.figshare.c.4045136	https://doi.org/10.6084/m9.figshare.c.4045136
Ctrl proximal Mito Noco	Live imaging of MN in MFCs	DMI6000	Leica	Ctrl P5 Mito Noco.tif	Movies Data Descriptor - for submission.zip	figshare	doi:10.6084/m9.figshare.c.4045136	https://doi.org/10.6084/m9.figshare.c.4045136	Automated object recognition and dynamic tracking with the FIJI Track Mate plugin	Dynamic Tracking Parameter.xlsx	figshare	doi:10.6084/m9.figshare.c.4045136	https://doi.org/10.6084/m9.figshare.c.4045136	Automated object recognition and static morphology analysis with the FIJI Morphology macro	Static Morphology Parameters.xlsx	figshare	doi:10.6084/m9.figshare.c.4045136	https://doi.org/10.6084/m9.figshare.c.4045136
Ctrl proximal Mito OligoA	Live imaging of MN in MFCs	DMI6000	Leica	Ctrl P1 Mito OligoA.tif	Movies Data Descriptor - for submission.zip	figshare	doi:10.6084/m9.figshare.c.4045136	https://doi.org/10.6084/m9.figshare.c.4045136	Automated object recognition and dynamic tracking with the FIJI Track Mate plugin	Dynamic Tracking Parameter.xlsx	figshare	doi:10.6084/m9.figshare.c.4045136	https://doi.org/10.6084/m9.figshare.c.4045136	Automated object recognition and static morphology analysis with the FIJI Morphology macro	Static Morphology Parameters.xlsx	figshare	doi:10.6084/m9.figshare.c.4045136	https://doi.org/10.6084/m9.figshare.c.4045136
Ctrl proximal Mito OligoA	Live imaging of MN in MFCs	DMI6000	Leica	Ctrl P2 Mito OligoA.tif	Movies Data Descriptor - for submission.zip	figshare	doi:10.6084/m9.figshare.c.4045136	https://doi.org/10.6084/m9.figshare.c.4045136	Automated object recognition and dynamic tracking with the FIJI Track Mate plugin	Dynamic Tracking Parameter.xlsx	figshare	doi:10.6084/m9.figshare.c.4045136	https://doi.org/10.6084/m9.figshare.c.4045136	Automated object recognition and static morphology analysis with the FIJI Morphology macro	Static Morphology Parameters.xlsx	figshare	doi:10.6084/m9.figshare.c.4045136	https://doi.org/10.6084/m9.figshare.c.4045136
Ctrl proximal Mito OligoA	Live imaging of MN in MFCs	DMI6000	Leica	Ctrl P3 Mito OligoA.tif	Movies Data Descriptor - for submission.zip	figshare	doi:10.6084/m9.figshare.c.4045136	https://doi.org/10.6084/m9.figshare.c.4045136	Automated object recognition and dynamic tracking with the FIJI Track Mate plugin	Dynamic Tracking Parameter.xlsx	figshare	doi:10.6084/m9.figshare.c.4045136	https://doi.org/10.6084/m9.figshare.c.4045136	Automated object recognition and static morphology analysis with the FIJI Morphology macro	Static Morphology Parameters.xlsx	figshare	doi:10.6084/m9.figshare.c.4045136	https://doi.org/10.6084/m9.figshare.c.4045136
Ctrl proximal Mito OligoA	Live imaging of MN in MFCs	DMI6000	Leica	Ctrl P4 Mito OligoA.tif	Movies Data Descriptor - for submission.zip	figshare	doi:10.6084/m9.figshare.c.4045136	https://doi.org/10.6084/m9.figshare.c.4045136	Automated object recognition and dynamic tracking with the FIJI Track Mate plugin	Dynamic Tracking Parameter.xlsx	figshare	doi:10.6084/m9.figshare.c.4045136	https://doi.org/10.6084/m9.figshare.c.4045136	Automated object recognition and static morphology analysis with the FIJI Morphology macro	Static Morphology Parameters.xlsx	figshare	doi:10.6084/m9.figshare.c.4045136	https://doi.org/10.6084/m9.figshare.c.4045136
Ctrl proximal Mito OligoA	Live imaging of MN in MFCs	DMI6000	Leica	Ctrl P5 Mito OligoA.tif	Movies Data Descriptor - for submission.zip	figshare	doi:10.6084/m9.figshare.c.4045136	https://doi.org/10.6084/m9.figshare.c.4045136	Automated object recognition and dynamic tracking with the FIJI Track Mate plugin	Dynamic Tracking Parameter.xlsx	figshare	doi:10.6084/m9.figshare.c.4045136	https://doi.org/10.6084/m9.figshare.c.4045136	Automated object recognition and static morphology analysis with the FIJI Morphology macro	Static Morphology Parameters.xlsx	figshare	doi:10.6084/m9.figshare.c.4045136	https://doi.org/10.6084/m9.figshare.c.4045136
Ctrl proximal Mito PARproximali to distal	Live imaging of MN in MFCs	DMI6000	Leica	Ctrl P1 Mito PARP1i to distal.tif	Movies Data Descriptor - for submission.zip	figshare	doi:10.6084/m9.figshare.c.4045136	https://doi.org/10.6084/m9.figshare.c.4045136	Automated object recognition and dynamic tracking with the FIJI Track Mate plugin	Dynamic Tracking Parameter.xlsx	figshare	doi:10.6084/m9.figshare.c.4045136	https://doi.org/10.6084/m9.figshare.c.4045136	Automated object recognition and static morphology analysis with the FIJI Morphology macro	Static Morphology Parameters.xlsx	figshare	doi:10.6084/m9.figshare.c.4045136	https://doi.org/10.6084/m9.figshare.c.4045136
Ctrl proximal Mito PARproximali to distal	Live imaging of MN in MFCs	DMI6000	Leica	Ctrl P2 Mito PARP1i to distal.tif	Movies Data Descriptor - for submission.zip	figshare	doi:10.6084/m9.figshare.c.4045136	https://doi.org/10.6084/m9.figshare.c.4045136	Automated object recognition and dynamic tracking with the FIJI Track Mate plugin	Dynamic Tracking Parameter.xlsx	figshare	doi:10.6084/m9.figshare.c.4045136	https://doi.org/10.6084/m9.figshare.c.4045136	Automated object recognition and static morphology analysis with the FIJI Morphology macro	Static Morphology Parameters.xlsx	figshare	doi:10.6084/m9.figshare.c.4045136	https://doi.org/10.6084/m9.figshare.c.4045136
Ctrl proximal Mito PARproximali to distal	Live imaging of MN in MFCs	DMI6000	Leica	Ctrl P3 Mito PARP1i to distal.tif	Movies Data Descriptor - for submission.zip	figshare	doi:10.6084/m9.figshare.c.4045136	https://doi.org/10.6084/m9.figshare.c.4045136	Automated object recognition and dynamic tracking with the FIJI Track Mate plugin	Dynamic Tracking Parameter.xlsx	figshare	doi:10.6084/m9.figshare.c.4045136	https://doi.org/10.6084/m9.figshare.c.4045136	Automated object recognition and static morphology analysis with the FIJI Morphology macro	Static Morphology Parameters.xlsx	figshare	doi:10.6084/m9.figshare.c.4045136	https://doi.org/10.6084/m9.figshare.c.4045136
Ctrl proximal Mito PARproximali to distal	Live imaging of MN in MFCs	DMI6000	Leica	Ctrl P4 Mito PARP1i to distal.tif	Movies Data Descriptor - for submission.zip	figshare	doi:10.6084/m9.figshare.c.4045136	https://doi.org/10.6084/m9.figshare.c.4045136	Automated object recognition and dynamic tracking with the FIJI Track Mate plugin	Dynamic Tracking Parameter.xlsx	figshare	doi:10.6084/m9.figshare.c.4045136	https://doi.org/10.6084/m9.figshare.c.4045136	Automated object recognition and static morphology analysis with the FIJI Morphology macro	Static Morphology Parameters.xlsx	figshare	doi:10.6084/m9.figshare.c.4045136	https://doi.org/10.6084/m9.figshare.c.4045136
Ctrl proximal Mito PARproximali to distal	Live imaging of MN in MFCs	DMI6000	Leica	Ctrl P5 Mito PARP1i to distal.tif	Movies Data Descriptor - for submission.zip	figshare	doi:10.6084/m9.figshare.c.4045136	https://doi.org/10.6084/m9.figshare.c.4045136	Automated object recognition and dynamic tracking with the FIJI Track Mate plugin	Dynamic Tracking Parameter.xlsx	figshare	doi:10.6084/m9.figshare.c.4045136	https://doi.org/10.6084/m9.figshare.c.4045136	Automated object recognition and static morphology analysis with the FIJI Morphology macro	Static Morphology Parameters.xlsx	figshare	doi:10.6084/m9.figshare.c.4045136	https://doi.org/10.6084/m9.figshare.c.4045136
Ctrl proximal Mito PARproximali to proximal	Live imaging of MN in MFCs	DMI6000	Leica	Ctrl P1 Mito PARP1i to proximal.tif	Movies Data Descriptor - for submission.zip	figshare	doi:10.6084/m9.figshare.c.4045136	https://doi.org/10.6084/m9.figshare.c.4045136	Automated object recognition and dynamic tracking with the FIJI Track Mate plugin	Dynamic Tracking Parameter.xlsx	figshare	doi:10.6084/m9.figshare.c.4045136	https://doi.org/10.6084/m9.figshare.c.4045136	Automated object recognition and static morphology analysis with the FIJI Morphology macro	Static Morphology Parameters.xlsx	figshare	doi:10.6084/m9.figshare.c.4045136	https://doi.org/10.6084/m9.figshare.c.4045136
Ctrl proximal Mito PARproximali to proximal	Live imaging of MN in MFCs	DMI6000	Leica	Ctrl P2 Mito PARP1i to proximal.tif	Movies Data Descriptor - for submission.zip	figshare	doi:10.6084/m9.figshare.c.4045136	https://doi.org/10.6084/m9.figshare.c.4045136	Automated object recognition and dynamic tracking with the FIJI Track Mate plugin	Dynamic Tracking Parameter.xlsx	figshare	doi:10.6084/m9.figshare.c.4045136	https://doi.org/10.6084/m9.figshare.c.4045136	Automated object recognition and static morphology analysis with the FIJI Morphology macro	Static Morphology Parameters.xlsx	figshare	doi:10.6084/m9.figshare.c.4045136	https://doi.org/10.6084/m9.figshare.c.4045136
Ctrl proximal Mito PARproximali to proximal	Live imaging of MN in MFCs	DMI6000	Leica	Ctrl P3 Mito PARP1i to proximal.tif	Movies Data Descriptor - for submission.zip	figshare	doi:10.6084/m9.figshare.c.4045136	https://doi.org/10.6084/m9.figshare.c.4045136	Automated object recognition and dynamic tracking with the FIJI Track Mate plugin	Dynamic Tracking Parameter.xlsx	figshare	doi:10.6084/m9.figshare.c.4045136	https://doi.org/10.6084/m9.figshare.c.4045136	Automated object recognition and static morphology analysis with the FIJI Morphology macro	Static Morphology Parameters.xlsx	figshare	doi:10.6084/m9.figshare.c.4045136	https://doi.org/10.6084/m9.figshare.c.4045136
Ctrl proximal Mito PARproximali to proximal	Live imaging of MN in MFCs	DMI6000	Leica	Ctrl P4 Mito PARP1i to proximal.tif	Movies Data Descriptor - for submission.zip	figshare	doi:10.6084/m9.figshare.c.4045136	https://doi.org/10.6084/m9.figshare.c.4045136	Automated object recognition and dynamic tracking with the FIJI Track Mate plugin	Dynamic Tracking Parameter.xlsx	figshare	doi:10.6084/m9.figshare.c.4045136	https://doi.org/10.6084/m9.figshare.c.4045136	Automated object recognition and static morphology analysis with the FIJI Morphology macro	Static Morphology Parameters.xlsx	figshare	doi:10.6084/m9.figshare.c.4045136	https://doi.org/10.6084/m9.figshare.c.4045136
Ctrl proximal Mito PARproximali to proximal	Live imaging of MN in MFCs	DMI6000	Leica	Ctrl P5 Mito PARP1i to proximal.tif	Movies Data Descriptor - for submission.zip	figshare	doi:10.6084/m9.figshare.c.4045136	https://doi.org/10.6084/m9.figshare.c.4045136	Automated object recognition and dynamic tracking with the FIJI Track Mate plugin	Dynamic Tracking Parameter.xlsx	figshare	doi:10.6084/m9.figshare.c.4045136	https://doi.org/10.6084/m9.figshare.c.4045136	Automated object recognition and static morphology analysis with the FIJI Morphology macro	Static Morphology Parameters.xlsx	figshare	doi:10.6084/m9.figshare.c.4045136	https://doi.org/10.6084/m9.figshare.c.4045136
FUS distal Mito Mock	Live imaging of MN in MFCs	DMI6000	Leica	FUS D1 Mito Mock.tif	Movies Data Descriptor - for submission.zip	figshare	doi:10.6084/m9.figshare.c.4045136	https://doi.org/10.6084/m9.figshare.c.4045136	Automated object recognition and dynamic tracking with the FIJI Track Mate plugin	Dynamic Tracking Parameter.xlsx	figshare	doi:10.6084/m9.figshare.c.4045136	https://doi.org/10.6084/m9.figshare.c.4045136	Automated object recognition and static morphology analysis with the FIJI Morphology macro	Static Morphology Parameters.xlsx	figshare	doi:10.6084/m9.figshare.c.4045136	https://doi.org/10.6084/m9.figshare.c.4045136
FUS distal Mito Mock	Live imaging of MN in MFCs	DMI6000	Leica	FUS D2 Mito Mock.tif	Movies Data Descriptor - for submission.zip	figshare	doi:10.6084/m9.figshare.c.4045136	https://doi.org/10.6084/m9.figshare.c.4045136	Automated object recognition and dynamic tracking with the FIJI Track Mate plugin	Dynamic Tracking Parameter.xlsx	figshare	doi:10.6084/m9.figshare.c.4045136	https://doi.org/10.6084/m9.figshare.c.4045136	Automated object recognition and static morphology analysis with the FIJI Morphology macro	Static Morphology Parameters.xlsx	figshare	doi:10.6084/m9.figshare.c.4045136	https://doi.org/10.6084/m9.figshare.c.4045136
FUS distal Mito Mock	Live imaging of MN in MFCs	DMI6000	Leica	FUS D3 Mito Mock.tif	Movies Data Descriptor - for submission.zip	figshare	doi:10.6084/m9.figshare.c.4045136	https://doi.org/10.6084/m9.figshare.c.4045136	Automated object recognition and dynamic tracking with the FIJI Track Mate plugin	Dynamic Tracking Parameter.xlsx	figshare	doi:10.6084/m9.figshare.c.4045136	https://doi.org/10.6084/m9.figshare.c.4045136	Automated object recognition and static morphology analysis with the FIJI Morphology macro	Static Morphology Parameters.xlsx	figshare	doi:10.6084/m9.figshare.c.4045136	https://doi.org/10.6084/m9.figshare.c.4045136
FUS distal Mito Mock	Live imaging of MN in MFCs	DMI6000	Leica	FUS D4 Mito Mock.tif	Movies Data Descriptor - for submission.zip	figshare	doi:10.6084/m9.figshare.c.4045136	https://doi.org/10.6084/m9.figshare.c.4045136	Automated object recognition and dynamic tracking with the FIJI Track Mate plugin	Dynamic Tracking Parameter.xlsx	figshare	doi:10.6084/m9.figshare.c.4045136	https://doi.org/10.6084/m9.figshare.c.4045136	Automated object recognition and static morphology analysis with the FIJI Morphology macro	Static Morphology Parameters.xlsx	figshare	doi:10.6084/m9.figshare.c.4045136	https://doi.org/10.6084/m9.figshare.c.4045136
FUS distal Mito Mock	Live imaging of MN in MFCs	DMI6000	Leica	FUS D5 Mito Mock.tif	Movies Data Descriptor - for submission.zip	figshare	doi:10.6084/m9.figshare.c.4045136	https://doi.org/10.6084/m9.figshare.c.4045136	Automated object recognition and dynamic tracking with the FIJI Track Mate plugin	Dynamic Tracking Parameter.xlsx	figshare	doi:10.6084/m9.figshare.c.4045136	https://doi.org/10.6084/m9.figshare.c.4045136	Automated object recognition and static morphology analysis with the FIJI Morphology macro	Static Morphology Parameters.xlsx	figshare	doi:10.6084/m9.figshare.c.4045136	https://doi.org/10.6084/m9.figshare.c.4045136
FUS distal Mito PARGi to distal	Live imaging of MN in MFCs	DMI6000	Leica	FUS D1 Mito PARGi to distal.tif	Movies Data Descriptor - for submission.zip	figshare	doi:10.6084/m9.figshare.c.4045136	https://doi.org/10.6084/m9.figshare.c.4045136	Automated object recognition and dynamic tracking with the FIJI Track Mate plugin	Dynamic Tracking Parameter.xlsx	figshare	doi:10.6084/m9.figshare.c.4045136	https://doi.org/10.6084/m9.figshare.c.4045136	Automated object recognition and static morphology analysis with the FIJI Morphology macro	Static Morphology Parameters.xlsx	figshare	doi:10.6084/m9.figshare.c.4045136	https://doi.org/10.6084/m9.figshare.c.4045136
FUS distal Mito PARGi to distal	Live imaging of MN in MFCs	DMI6000	Leica	FUS D2 Mito PARGi to distal.tif	Movies Data Descriptor - for submission.zip	figshare	doi:10.6084/m9.figshare.c.4045136	https://doi.org/10.6084/m9.figshare.c.4045136	Automated object recognition and dynamic tracking with the FIJI Track Mate plugin	Dynamic Tracking Parameter.xlsx	figshare	doi:10.6084/m9.figshare.c.4045136	https://doi.org/10.6084/m9.figshare.c.4045136	Automated object recognition and static morphology analysis with the FIJI Morphology macro	Static Morphology Parameters.xlsx	figshare	doi:10.6084/m9.figshare.c.4045136	https://doi.org/10.6084/m9.figshare.c.4045136
FUS distal Mito PARGi to distal	Live imaging of MN in MFCs	DMI6000	Leica	FUS D3 Mito PARGi to distal.tif	Movies Data Descriptor - for submission.zip	figshare	doi:10.6084/m9.figshare.c.4045136	https://doi.org/10.6084/m9.figshare.c.4045136	Automated object recognition and dynamic tracking with the FIJI Track Mate plugin	Dynamic Tracking Parameter.xlsx	figshare	doi:10.6084/m9.figshare.c.4045136	https://doi.org/10.6084/m9.figshare.c.4045136	Automated object recognition and static morphology analysis with the FIJI Morphology macro	Static Morphology Parameters.xlsx	figshare	doi:10.6084/m9.figshare.c.4045136	https://doi.org/10.6084/m9.figshare.c.4045136
FUS distal Mito PARGi to distal	Live imaging of MN in MFCs	DMI6000	Leica	FUS D4 Mito PARGi to distal.tif	Movies Data Descriptor - for submission.zip	figshare	doi:10.6084/m9.figshare.c.4045136	https://doi.org/10.6084/m9.figshare.c.4045136	Automated object recognition and dynamic tracking with the FIJI Track Mate plugin	Dynamic Tracking Parameter.xlsx	figshare	doi:10.6084/m9.figshare.c.4045136	https://doi.org/10.6084/m9.figshare.c.4045136	Automated object recognition and static morphology analysis with the FIJI Morphology macro	Static Morphology Parameters.xlsx	figshare	doi:10.6084/m9.figshare.c.4045136	https://doi.org/10.6084/m9.figshare.c.4045136
FUS distal Mito PARGi to distal	Live imaging of MN in MFCs	DMI6000	Leica	FUS D5 Mito PARGi to distal.tif	Movies Data Descriptor - for submission.zip	figshare	doi:10.6084/m9.figshare.c.4045136	https://doi.org/10.6084/m9.figshare.c.4045136	Automated object recognition and dynamic tracking with the FIJI Track Mate plugin	Dynamic Tracking Parameter.xlsx	figshare	doi:10.6084/m9.figshare.c.4045136	https://doi.org/10.6084/m9.figshare.c.4045136	Automated object recognition and static morphology analysis with the FIJI Morphology macro	Static Morphology Parameters.xlsx	figshare	doi:10.6084/m9.figshare.c.4045136	https://doi.org/10.6084/m9.figshare.c.4045136
FUS distal Mito PARGi to proximal	Live imaging of MN in MFCs	DMI6000	Leica	FUS D1 Mito PARGi to proximal.tif	Movies Data Descriptor - for submission.zip	figshare	doi:10.6084/m9.figshare.c.4045136	https://doi.org/10.6084/m9.figshare.c.4045136	Automated object recognition and dynamic tracking with the FIJI Track Mate plugin	Dynamic Tracking Parameter.xlsx	figshare	doi:10.6084/m9.figshare.c.4045136	https://doi.org/10.6084/m9.figshare.c.4045136	Automated object recognition and static morphology analysis with the FIJI Morphology macro	Static Morphology Parameters.xlsx	figshare	doi:10.6084/m9.figshare.c.4045136	https://doi.org/10.6084/m9.figshare.c.4045136
FUS distal Mito PARGi to proximal	Live imaging of MN in MFCs	DMI6000	Leica	FUS D2 Mito PARGi to proximal.tif	Movies Data Descriptor - for submission.zip	figshare	doi:10.6084/m9.figshare.c.4045136	https://doi.org/10.6084/m9.figshare.c.4045136	Automated object recognition and dynamic tracking with the FIJI Track Mate plugin	Dynamic Tracking Parameter.xlsx	figshare	doi:10.6084/m9.figshare.c.4045136	https://doi.org/10.6084/m9.figshare.c.4045136	Automated object recognition and static morphology analysis with the FIJI Morphology macro	Static Morphology Parameters.xlsx	figshare	doi:10.6084/m9.figshare.c.4045136	https://doi.org/10.6084/m9.figshare.c.4045136
FUS distal Mito PARGi to proximal	Live imaging of MN in MFCs	DMI6000	Leica	FUS D3 Mito PARGi to proximal.tif	Movies Data Descriptor - for submission.zip	figshare	doi:10.6084/m9.figshare.c.4045136	https://doi.org/10.6084/m9.figshare.c.4045136	Automated object recognition and dynamic tracking with the FIJI Track Mate plugin	Dynamic Tracking Parameter.xlsx	figshare	doi:10.6084/m9.figshare.c.4045136	https://doi.org/10.6084/m9.figshare.c.4045136	Automated object recognition and static morphology analysis with the FIJI Morphology macro	Static Morphology Parameters.xlsx	figshare	doi:10.6084/m9.figshare.c.4045136	https://doi.org/10.6084/m9.figshare.c.4045136
FUS distal Mito PARGi to proximal	Live imaging of MN in MFCs	DMI6000	Leica	FUS D4 Mito PARGi to proximal.tif	Movies Data Descriptor - for submission.zip	figshare	doi:10.6084/m9.figshare.c.4045136	https://doi.org/10.6084/m9.figshare.c.4045136	Automated object recognition and dynamic tracking with the FIJI Track Mate plugin	Dynamic Tracking Parameter.xlsx	figshare	doi:10.6084/m9.figshare.c.4045136	https://doi.org/10.6084/m9.figshare.c.4045136	Automated object recognition and static morphology analysis with the FIJI Morphology macro	Static Morphology Parameters.xlsx	figshare	doi:10.6084/m9.figshare.c.4045136	https://doi.org/10.6084/m9.figshare.c.4045136
FUS distal Mito PARGi to proximal	Live imaging of MN in MFCs	DMI6000	Leica	FUS D5 Mito PARGi to proximal.tif	Movies Data Descriptor - for submission.zip	figshare	doi:10.6084/m9.figshare.c.4045136	https://doi.org/10.6084/m9.figshare.c.4045136	Automated object recognition and dynamic tracking with the FIJI Track Mate plugin	Dynamic Tracking Parameter.xlsx	figshare	doi:10.6084/m9.figshare.c.4045136	https://doi.org/10.6084/m9.figshare.c.4045136	Automated object recognition and static morphology analysis with the FIJI Morphology macro	Static Morphology Parameters.xlsx	figshare	doi:10.6084/m9.figshare.c.4045136	https://doi.org/10.6084/m9.figshare.c.4045136
FUS proximal Mito Mock	Live imaging of MN in MFCs	DMI6000	Leica	FUS P1 Mito Mock.tif	Movies Data Descriptor - for submission.zip	figshare	doi:10.6084/m9.figshare.c.4045136	https://doi.org/10.6084/m9.figshare.c.4045136	Automated object recognition and dynamic tracking with the FIJI Track Mate plugin	Dynamic Tracking Parameter.xlsx	figshare	doi:10.6084/m9.figshare.c.4045136	https://doi.org/10.6084/m9.figshare.c.4045136	Automated object recognition and static morphology analysis with the FIJI Morphology macro	Static Morphology Parameters.xlsx	figshare	doi:10.6084/m9.figshare.c.4045136	https://doi.org/10.6084/m9.figshare.c.4045136
FUS proximal Mito Mock	Live imaging of MN in MFCs	DMI6000	Leica	FUS P2 Mito Mock.tif	Movies Data Descriptor - for submission.zip	figshare	doi:10.6084/m9.figshare.c.4045136	https://doi.org/10.6084/m9.figshare.c.4045136	Automated object recognition and dynamic tracking with the FIJI Track Mate plugin	Dynamic Tracking Parameter.xlsx	figshare	doi:10.6084/m9.figshare.c.4045136	https://doi.org/10.6084/m9.figshare.c.4045136	Automated object recognition and static morphology analysis with the FIJI Morphology macro	Static Morphology Parameters.xlsx	figshare	doi:10.6084/m9.figshare.c.4045136	https://doi.org/10.6084/m9.figshare.c.4045136
FUS proximal Mito Mock	Live imaging of MN in MFCs	DMI6000	Leica	FUS P3 Mito Mock.tif	Movies Data Descriptor - for submission.zip	figshare	doi:10.6084/m9.figshare.c.4045136	https://doi.org/10.6084/m9.figshare.c.4045136	Automated object recognition and dynamic tracking with the FIJI Track Mate plugin	Dynamic Tracking Parameter.xlsx	figshare	doi:10.6084/m9.figshare.c.4045136	https://doi.org/10.6084/m9.figshare.c.4045136	Automated object recognition and static morphology analysis with the FIJI Morphology macro	Static Morphology Parameters.xlsx	figshare	doi:10.6084/m9.figshare.c.4045136	https://doi.org/10.6084/m9.figshare.c.4045136
FUS proximal Mito Mock	Live imaging of MN in MFCs	DMI6000	Leica	FUS P4 Mito Mock.tif	Movies Data Descriptor - for submission.zip	figshare	doi:10.6084/m9.figshare.c.4045136	https://doi.org/10.6084/m9.figshare.c.4045136	Automated object recognition and dynamic tracking with the FIJI Track Mate plugin	Dynamic Tracking Parameter.xlsx	figshare	doi:10.6084/m9.figshare.c.4045136	https://doi.org/10.6084/m9.figshare.c.4045136	Automated object recognition and static morphology analysis with the FIJI Morphology macro	Static Morphology Parameters.xlsx	figshare	doi:10.6084/m9.figshare.c.4045136	https://doi.org/10.6084/m9.figshare.c.4045136
FUS proximal Mito Mock	Live imaging of MN in MFCs	DMI6000	Leica	FUS P5 Mito Mock.tif	Movies Data Descriptor - for submission.zip	figshare	doi:10.6084/m9.figshare.c.4045136	https://doi.org/10.6084/m9.figshare.c.4045136	Automated object recognition and dynamic tracking with the FIJI Track Mate plugin	Dynamic Tracking Parameter.xlsx	figshare	doi:10.6084/m9.figshare.c.4045136	https://doi.org/10.6084/m9.figshare.c.4045136	Automated object recognition and static morphology analysis with the FIJI Morphology macro	Static Morphology Parameters.xlsx	figshare	doi:10.6084/m9.figshare.c.4045136	https://doi.org/10.6084/m9.figshare.c.4045136
FUS proximal Mito PARGi to distal	Live imaging of MN in MFCs	DMI6000	Leica	FUS P1 Mito PARGi to distal.tif	Movies Data Descriptor - for submission.zip	figshare	doi:10.6084/m9.figshare.c.4045136	https://doi.org/10.6084/m9.figshare.c.4045136	Automated object recognition and dynamic tracking with the FIJI Track Mate plugin	Dynamic Tracking Parameter.xlsx	figshare	doi:10.6084/m9.figshare.c.4045136	https://doi.org/10.6084/m9.figshare.c.4045136	Automated object recognition and static morphology analysis with the FIJI Morphology macro	Static Morphology Parameters.xlsx	figshare	doi:10.6084/m9.figshare.c.4045136	https://doi.org/10.6084/m9.figshare.c.4045136
FUS proximal Mito PARGi to distal	Live imaging of MN in MFCs	DMI6000	Leica	FUS P2 Mito PARGi to distal.tif	Movies Data Descriptor - for submission.zip	figshare	doi:10.6084/m9.figshare.c.4045136	https://doi.org/10.6084/m9.figshare.c.4045136	Automated object recognition and dynamic tracking with the FIJI Track Mate plugin	Dynamic Tracking Parameter.xlsx	figshare	doi:10.6084/m9.figshare.c.4045136	https://doi.org/10.6084/m9.figshare.c.4045136	Automated object recognition and static morphology analysis with the FIJI Morphology macro	Static Morphology Parameters.xlsx	figshare	doi:10.6084/m9.figshare.c.4045136	https://doi.org/10.6084/m9.figshare.c.4045136
FUS proximal Mito PARGi to distal	Live imaging of MN in MFCs	DMI6000	Leica	FUS P3 Mito PARGi to distal.tif	Movies Data Descriptor - for submission.zip	figshare	doi:10.6084/m9.figshare.c.4045136	https://doi.org/10.6084/m9.figshare.c.4045136	Automated object recognition and dynamic tracking with the FIJI Track Mate plugin	Dynamic Tracking Parameter.xlsx	figshare	doi:10.6084/m9.figshare.c.4045136	https://doi.org/10.6084/m9.figshare.c.4045136	Automated object recognition and static morphology analysis with the FIJI Morphology macro	Static Morphology Parameters.xlsx	figshare	doi:10.6084/m9.figshare.c.4045136	https://doi.org/10.6084/m9.figshare.c.4045136
FUS proximal Mito PARGi to distal	Live imaging of MN in MFCs	DMI6000	Leica	FUS P4 Mito PARGi to distal.tif	Movies Data Descriptor - for submission.zip	figshare	doi:10.6084/m9.figshare.c.4045136	https://doi.org/10.6084/m9.figshare.c.4045136	Automated object recognition and dynamic tracking with the FIJI Track Mate plugin	Dynamic Tracking Parameter.xlsx	figshare	doi:10.6084/m9.figshare.c.4045136	https://doi.org/10.6084/m9.figshare.c.4045136	Automated object recognition and static morphology analysis with the FIJI Morphology macro	Static Morphology Parameters.xlsx	figshare	doi:10.6084/m9.figshare.c.4045136	https://doi.org/10.6084/m9.figshare.c.4045136
FUS proximal Mito PARGi to distal	Live imaging of MN in MFCs	DMI6000	Leica	FUS P5 Mito PARGi to distal.tif	Movies Data Descriptor - for submission.zip	figshare	doi:10.6084/m9.figshare.c.4045136	https://doi.org/10.6084/m9.figshare.c.4045136	Automated object recognition and dynamic tracking with the FIJI Track Mate plugin	Dynamic Tracking Parameter.xlsx	figshare	doi:10.6084/m9.figshare.c.4045136	https://doi.org/10.6084/m9.figshare.c.4045136	Automated object recognition and static morphology analysis with the FIJI Morphology macro	Static Morphology Parameters.xlsx	figshare	doi:10.6084/m9.figshare.c.4045136	https://doi.org/10.6084/m9.figshare.c.4045136
FUS proximal Mito PARGi to proximal	Live imaging of MN in MFCs	DMI6000	Leica	FUS P1 Mito PARGi to proximal.tif	Movies Data Descriptor - for submission.zip	figshare	doi:10.6084/m9.figshare.c.4045136	https://doi.org/10.6084/m9.figshare.c.4045136	Automated object recognition and dynamic tracking with the FIJI Track Mate plugin	Dynamic Tracking Parameter.xlsx	figshare	doi:10.6084/m9.figshare.c.4045136	https://doi.org/10.6084/m9.figshare.c.4045136	Automated object recognition and static morphology analysis with the FIJI Morphology macro	Static Morphology Parameters.xlsx	figshare	doi:10.6084/m9.figshare.c.4045136	https://doi.org/10.6084/m9.figshare.c.4045136
FUS proximal Mito PARGi to proximal	Live imaging of MN in MFCs	DMI6000	Leica	FUS P2 Mito PARGi to proximal.tif	Movies Data Descriptor - for submission.zip	figshare	doi:10.6084/m9.figshare.c.4045136	https://doi.org/10.6084/m9.figshare.c.4045136	Automated object recognition and dynamic tracking with the FIJI Track Mate plugin	Dynamic Tracking Parameter.xlsx	figshare	doi:10.6084/m9.figshare.c.4045136	https://doi.org/10.6084/m9.figshare.c.4045136	Automated object recognition and static morphology analysis with the FIJI Morphology macro	Static Morphology Parameters.xlsx	figshare	doi:10.6084/m9.figshare.c.4045136	https://doi.org/10.6084/m9.figshare.c.4045136
FUS proximal Mito PARGi to proximal	Live imaging of MN in MFCs	DMI6000	Leica	FUS P3 Mito PARGi to proximal.tif	Movies Data Descriptor - for submission.zip	figshare	doi:10.6084/m9.figshare.c.4045136	https://doi.org/10.6084/m9.figshare.c.4045136	Automated object recognition and dynamic tracking with the FIJI Track Mate plugin	Dynamic Tracking Parameter.xlsx	figshare	doi:10.6084/m9.figshare.c.4045136	https://doi.org/10.6084/m9.figshare.c.4045136	Automated object recognition and static morphology analysis with the FIJI Morphology macro	Static Morphology Parameters.xlsx	figshare	doi:10.6084/m9.figshare.c.4045136	https://doi.org/10.6084/m9.figshare.c.4045136
FUS proximal Mito PARGi to proximal	Live imaging of MN in MFCs	DMI6000	Leica	FUS P4 Mito PARGi to proximal.tif	Movies Data Descriptor - for submission.zip	figshare	doi:10.6084/m9.figshare.c.4045136	https://doi.org/10.6084/m9.figshare.c.4045136	Automated object recognition and dynamic tracking with the FIJI Track Mate plugin	Dynamic Tracking Parameter.xlsx	figshare	doi:10.6084/m9.figshare.c.4045136	https://doi.org/10.6084/m9.figshare.c.4045136	Automated object recognition and static morphology analysis with the FIJI Morphology macro	Static Morphology Parameters.xlsx	figshare	doi:10.6084/m9.figshare.c.4045136	https://doi.org/10.6084/m9.figshare.c.4045136
FUS proximal Mito PARGi to proximal	Live imaging of MN in MFCs	DMI6000	Leica	FUS P5 Mito PARGi to proximal.tif	Movies Data Descriptor - for submission.zip	figshare	doi:10.6084/m9.figshare.c.4045136	https://doi.org/10.6084/m9.figshare.c.4045136	Automated object recognition and dynamic tracking with the FIJI Track Mate plugin	Dynamic Tracking Parameter.xlsx	figshare	doi:10.6084/m9.figshare.c.4045136	https://doi.org/10.6084/m9.figshare.c.4045136	Automated object recognition and static morphology analysis with the FIJI Morphology macro	Static Morphology Parameters.xlsx	figshare	doi:10.6084/m9.figshare.c.4045136	https://doi.org/10.6084/m9.figshare.c.4045136
TDP43 distal Mito Mock	Live imaging of MN in MFCs	DMI6000	Leica	TDP43 D1 Mito Mock.tif	Movies Data Descriptor - for submission.zip	figshare	doi:10.6084/m9.figshare.c.4045136	https://doi.org/10.6084/m9.figshare.c.4045136	Automated object recognition and dynamic tracking with the FIJI Track Mate plugin	Dynamic Tracking Parameter.xlsx	figshare	doi:10.6084/m9.figshare.c.4045136	https://doi.org/10.6084/m9.figshare.c.4045136	Automated object recognition and static morphology analysis with the FIJI Morphology macro	Static Morphology Parameters.xlsx	figshare	doi:10.6084/m9.figshare.c.4045136	https://doi.org/10.6084/m9.figshare.c.4045136
TDP43 distal Mito Mock	Live imaging of MN in MFCs	DMI6000	Leica	TDP43 D2 Mito Mock.tif	Movies Data Descriptor - for submission.zip	figshare	doi:10.6084/m9.figshare.c.4045136	https://doi.org/10.6084/m9.figshare.c.4045136	Automated object recognition and dynamic tracking with the FIJI Track Mate plugin	Dynamic Tracking Parameter.xlsx	figshare	doi:10.6084/m9.figshare.c.4045136	https://doi.org/10.6084/m9.figshare.c.4045136	Automated object recognition and static morphology analysis with the FIJI Morphology macro	Static Morphology Parameters.xlsx	figshare	doi:10.6084/m9.figshare.c.4045136	https://doi.org/10.6084/m9.figshare.c.4045136
TDP43 distal Mito Mock	Live imaging of MN in MFCs	DMI6000	Leica	TDP43 D3 Mito Mock.tif	Movies Data Descriptor - for submission.zip	figshare	doi:10.6084/m9.figshare.c.4045136	https://doi.org/10.6084/m9.figshare.c.4045136	Automated object recognition and dynamic tracking with the FIJI Track Mate plugin	Dynamic Tracking Parameter.xlsx	figshare	doi:10.6084/m9.figshare.c.4045136	https://doi.org/10.6084/m9.figshare.c.4045136	Automated object recognition and static morphology analysis with the FIJI Morphology macro	Static Morphology Parameters.xlsx	figshare	doi:10.6084/m9.figshare.c.4045136	https://doi.org/10.6084/m9.figshare.c.4045136
TDP43 distal Mito Mock	Live imaging of MN in MFCs	DMI6000	Leica	TDP43 D4 Mito Mock.tif	Movies Data Descriptor - for submission.zip	figshare	doi:10.6084/m9.figshare.c.4045136	https://doi.org/10.6084/m9.figshare.c.4045136	Automated object recognition and dynamic tracking with the FIJI Track Mate plugin	Dynamic Tracking Parameter.xlsx	figshare	doi:10.6084/m9.figshare.c.4045136	https://doi.org/10.6084/m9.figshare.c.4045136	Automated object recognition and static morphology analysis with the FIJI Morphology macro	Static Morphology Parameters.xlsx	figshare	doi:10.6084/m9.figshare.c.4045136	https://doi.org/10.6084/m9.figshare.c.4045136
TDP43 distal Mito Mock	Live imaging of MN in MFCs	DMI6000	Leica	TDP43 D5 Mito Mock.tif	Movies Data Descriptor - for submission.zip	figshare	doi:10.6084/m9.figshare.c.4045136	https://doi.org/10.6084/m9.figshare.c.4045136	Automated object recognition and dynamic tracking with the FIJI Track Mate plugin	Dynamic Tracking Parameter.xlsx	figshare	doi:10.6084/m9.figshare.c.4045136	https://doi.org/10.6084/m9.figshare.c.4045136	Automated object recognition and static morphology analysis with the FIJI Morphology macro	Static Morphology Parameters.xlsx	figshare	doi:10.6084/m9.figshare.c.4045136	https://doi.org/10.6084/m9.figshare.c.4045136
TDP43 proximal Mito Mock	Live imaging of MN in MFCs	DMI6000	Leica	TDP43 P1 Mito Mock.tif	Movies Data Descriptor - for submission.zip	figshare	doi:10.6084/m9.figshare.c.4045136	https://doi.org/10.6084/m9.figshare.c.4045136	Automated object recognition and dynamic tracking with the FIJI Track Mate plugin	Dynamic Tracking Parameter.xlsx	figshare	doi:10.6084/m9.figshare.c.4045136	https://doi.org/10.6084/m9.figshare.c.4045136	Automated object recognition and static morphology analysis with the FIJI Morphology macro	Static Morphology Parameters.xlsx	figshare	doi:10.6084/m9.figshare.c.4045136	https://doi.org/10.6084/m9.figshare.c.4045136
TDP43 proximal Mito Mock	Live imaging of MN in MFCs	DMI6000	Leica	TDP43 P2 Mito Mock.tif	Movies Data Descriptor - for submission.zip	figshare	doi:10.6084/m9.figshare.c.4045136	https://doi.org/10.6084/m9.figshare.c.4045136	Automated object recognition and dynamic tracking with the FIJI Track Mate plugin	Dynamic Tracking Parameter.xlsx	figshare	doi:10.6084/m9.figshare.c.4045136	https://doi.org/10.6084/m9.figshare.c.4045136	Automated object recognition and static morphology analysis with the FIJI Morphology macro	Static Morphology Parameters.xlsx	figshare	doi:10.6084/m9.figshare.c.4045136	https://doi.org/10.6084/m9.figshare.c.4045136
TDP43 proximal Mito Mock	Live imaging of MN in MFCs	DMI6000	Leica	TDP43 P3 Mito Mock.tif	Movies Data Descriptor - for submission.zip	figshare	doi:10.6084/m9.figshare.c.4045136	https://doi.org/10.6084/m9.figshare.c.4045136	Automated object recognition and dynamic tracking with the FIJI Track Mate plugin	Dynamic Tracking Parameter.xlsx	figshare	doi:10.6084/m9.figshare.c.4045136	https://doi.org/10.6084/m9.figshare.c.4045136	Automated object recognition and static morphology analysis with the FIJI Morphology macro	Static Morphology Parameters.xlsx	figshare	doi:10.6084/m9.figshare.c.4045136	https://doi.org/10.6084/m9.figshare.c.4045136
TDP43 proximal Mito Mock	Live imaging of MN in MFCs	DMI6000	Leica	TDP43 P4 Mito Mock.tif	Movies Data Descriptor - for submission.zip	figshare	doi:10.6084/m9.figshare.c.4045136	https://doi.org/10.6084/m9.figshare.c.4045136	Automated object recognition and dynamic tracking with the FIJI Track Mate plugin	Dynamic Tracking Parameter.xlsx	figshare	doi:10.6084/m9.figshare.c.4045136	https://doi.org/10.6084/m9.figshare.c.4045136	Automated object recognition and static morphology analysis with the FIJI Morphology macro	Static Morphology Parameters.xlsx	figshare	doi:10.6084/m9.figshare.c.4045136	https://doi.org/10.6084/m9.figshare.c.4045136
TDP43 proximal Mito Mock	Live imaging of MN in MFCs	DMI6000	Leica	TDP43 P5 Mito Mock.tif	Movies Data Descriptor - for submission.zip	figshare	doi:10.6084/m9.figshare.c.4045136	https://doi.org/10.6084/m9.figshare.c.4045136	Automated object recognition and dynamic tracking with the FIJI Track Mate plugin	Dynamic Tracking Parameter.xlsx	figshare	doi:10.6084/m9.figshare.c.4045136	https://doi.org/10.6084/m9.figshare.c.4045136	Automated object recognition and static morphology analysis with the FIJI Morphology macro	Static Morphology Parameters.xlsx	figshare	doi:10.6084/m9.figshare.c.4045136	https://doi.org/10.6084/m9.figshare.c.4045136
